# Supplementary material for: Dimethyl [1-(1-allyl-5-iodo-1H-indol-3-yl)-3-hydroxy­prop­yl]phospho­nate
Source: Acta Crystallogr Sect E Struct Rep Online. 2008 Jan 9;64(Pt 2):o384. doi: 10.1107/S1600536807068171 (PMC2960229; doi:10.1107/S1600536807068171)
Supplement: Supplementary file 1 [file e-64-0o384-sup1.cif]

##############################################################################
###                                                                        ###
###        Electronic paper (Acta Crystallographica Section E)             ###
###                                                                        ###
##############################################################################
#                                                                            #
# This CIF contains the data in a paper accepted for publication in Acta     #
# Crystallographica Section E. It conforms to the requirements of Notes      #
# for Authors for Section E, and has been peer reviewed under the auspices   #
# of the IUCr Commission on Journals.                                        #
#                                                                            #
# Full details of the Crystallographic Information File format               #
# are given in the paper "The Crystallographic Information File (CIF):       #
# a New Standard Archive File for Crystallography" by S. R. Hall, F. H.      #
# Allen and I. D. Brown [Acta Cryst. (1991), A47, 655-685].                  #
#                                                                            #
# The current version of the core CIF dictionary is obtainable from          #
# ftp://ftp.iucr.org/pub/cif_core.dic. The current version number is 2.1.    #
#                                                                            #
# Software is freely available for graphical display of the structure(s) in  #
# this CIF.  For information consult the CIF home page http://www.iucr.org/  #
# cif/home.html                                                              #
#                                                                            #
##############################################################################
                                             
data_I
_audit_creation_method     SHELXL-97
_chemical_name_systematic
;
Dimethyl [1-(1-allyl-5-iodo-1<i>H</i>-indol-3-yl)-3-hydroxypropyl]phosphonate
;
_chemical_name_common     ?
_chemical_formula_moiety     'C16 H21 I N O4 P'
_chemical_formula_sum     'C16 H21 I N O4 P'
_chemical_formula_iupac     'C16 H21 I N O4 P'
_chemical_formula_weight     449.21
_chemical_melting_point     ?
_symmetry_cell_setting     orthorhombic
_symmetry_space_group_name_H-M     'P 21 21 21'
_symmetry_space_group_name_Hall     'P 2ac 2ab'
loop_
    _symmetry_equiv_pos_as_xyz
    'x, y, z'
    '-x+1/2, -y, z+1/2'
    '-x, y+1/2, -z+1/2'
    'x+1/2, -y+1/2, -z'
_cell_length_a     7.9983(4)
_cell_length_b     10.1295(6)
_cell_length_c     22.3722(12)
_cell_angle_alpha     90.00
_cell_angle_beta     90.00
_cell_angle_gamma     90.00
_cell_volume     1812.57(17)
_cell_formula_units_Z     4
_cell_measurement_reflns_used     5073
_cell_measurement_theta_min     2.21
_cell_measurement_theta_max     25.63
_cell_measurement_temperature     294(2)
_exptl_crystal_description     block
_exptl_crystal_colour     colourless
_exptl_crystal_size_max     0.20
_exptl_crystal_size_mid     0.10
_exptl_crystal_size_min     0.10
_exptl_crystal_density_diffrn     1.646
_exptl_crystal_density_meas     ?
_exptl_crystal_density_method     'not measured'
_exptl_crystal_F_000     896
_exptl_absorpt_coefficient_mu     1.873
_exptl_absorpt_correction_type     multi-scan
_exptl_absorpt_process_details     '(SADABS; Sheldrick, 1997)'
_exptl_absorpt_correction_T_min     0.7058
_exptl_absorpt_correction_T_max     0.8348
_exptl_special_details
;
;
_diffrn_ambient_temperature     294(2)
_diffrn_radiation_type     MoK\a
_diffrn_radiation_wavelength     0.71073
_diffrn_radiation_monochromator     graphite
_diffrn_measurement_device_type     'Bruker SMART CCD area-detector'
_diffrn_measurement_method     'phi and omega scans'
_diffrn_detector_area_resol_mean     ?
_diffrn_reflns_number     10836
_diffrn_reflns_av_R_equivalents     0.0510
_diffrn_reflns_av_sigmaI/netI     0.0412
_diffrn_reflns_theta_min     1.82
_diffrn_reflns_theta_max     26.00
_diffrn_reflns_theta_full     26.00
_diffrn_measured_fraction_theta_max     1.000
_diffrn_measured_fraction_theta_full     1.000
_diffrn_reflns_limit_h_min     -7
_diffrn_reflns_limit_h_max     9
_diffrn_reflns_limit_k_min     -11
_diffrn_reflns_limit_k_max     12
_diffrn_reflns_limit_l_min     -27
_diffrn_reflns_limit_l_max     27
_diffrn_standards_number     ?
_diffrn_standards_interval_count     ?
_diffrn_standards_interval_time     ?
_diffrn_standards_decay_%     ?
_refine_special_details
;
 Refinement of F^2^ against ALL reflections.  The weighted R-factor wR and
 goodness of fit S are based on F^2^, conventional R-factors R are based
 on F, with F set to zero for negative F^2^. The threshold expression of
 F^2^ > 2sigma(F^2^) is used only for calculating R-factors(gt) etc. and is
 not relevant to the choice of reflections for refinement.  R-factors based
 on F^2^ are statistically about twice as large as those based on F, and R-
 factors based on ALL data will be even larger.
;
_reflns_number_total     3564
_reflns_number_gt     3314
_reflns_threshold_expression     I>2sigma(I)
_refine_ls_structure_factor_coef     Fsqd
_refine_ls_matrix_type     full
_refine_ls_R_factor_all     0.0465
_refine_ls_R_factor_gt     0.0420
_refine_ls_wR_factor_gt     0.0989
_refine_ls_wR_factor_ref     0.1016
_refine_ls_goodness_of_fit_ref     1.036
_refine_ls_restrained_S_all     1.036
_refine_ls_number_reflns     3564
_refine_ls_number_parameters     211
_refine_ls_number_restraints     0
_refine_ls_hydrogen_treatment     constr
_refine_ls_weighting_scheme     calc
_refine_ls_weighting_details
         'calc w=1/[\s^2^(Fo^2^)+(0.0573P)^2^+0.6855P] where P=(Fo^2^+2Fc^2^)/3'
_atom_sites_solution_hydrogens     geom
_atom_sites_solution_primary     direct
_atom_sites_solution_secondary     difmap
_refine_ls_shift/su_max     0.000
_refine_ls_shift/su_mean     0.000
_refine_diff_density_max     0.687
_refine_diff_density_min     -0.304
_refine_ls_extinction_method     none
_refine_ls_extinction_coef     ?
_refine_ls_abs_structure_details     'Flack (1983), 1503 Freidel pairs'
_refine_ls_abs_structure_Flack     0.000(10)
loop_
    _atom_type_symbol
    _atom_type_description
    _atom_type_scat_dispersion_real
    _atom_type_scat_dispersion_imag
    _atom_type_scat_source
    C C 0.0033 0.0016 'International Tables Vol C Tables 4.2.6.8 and 6.1.1.4'
    H H 0.0000 0.0000 'International Tables Vol C Tables 4.2.6.8 and 6.1.1.4'
    N N 0.0061 0.0033 'International Tables Vol C Tables 4.2.6.8 and 6.1.1.4'
    O O 0.0106 0.0060 'International Tables Vol C Tables 4.2.6.8 and 6.1.1.4'
    I I -0.4742 1.8119 'International Tables Vol C Tables 4.2.6.8 and 6.1.1.4'
    P P 0.1023 0.0942 'International Tables Vol C Tables 4.2.6.8 and 6.1.1.4'
_computing_data_collection     'SMART (Bruker, 2001)'
_computing_cell_refinement     'SAINT (Bruker, 2001)'
_computing_data_reduction     'SAINT (Bruker, 2001)'
_computing_structure_solution     'SHELXS97 (Sheldrick, 2008)'
_computing_structure_refinement     'SHELXL97 (Sheldrick, 2008)'
_computing_molecular_graphics     'SHELXTL (Bruker, 2001)'
_computing_publication_material     'SHELXTL (Bruker, 2001)'
loop_
    _atom_site_type_symbol
    _atom_site_label
    _atom_site_fract_x
    _atom_site_fract_y
    _atom_site_fract_z
    _atom_site_U_iso_or_equiv
    _atom_site_adp_type
    _atom_site_calc_flag
    _atom_site_refinement_flags
    _atom_site_occupancy
    _atom_site_disorder_assembly
    _atom_site_disorder_group
    I I1 -0.17244(5) -0.23507(4) 1.053601(16) 0.06002(15) Uani d . 1 . .
    C C1 -0.1488(6) 0.1982(4) 0.96323(18) 0.0340(9) Uani d . 1 . .
    C C2 -0.2151(6) 0.1860(5) 1.0201(2) 0.0408(11) Uani d . 1 . .
    H H2 -0.2575 0.2587 1.0404 0.049 Uiso calc R 1 . .
    C C3 -0.2158(7) 0.0611(6) 1.0455(2) 0.0460(12) Uani d . 1 . .
    H H3 -0.2580 0.0495 1.0838 0.055 Uiso calc R 1 . .
    C C4 -0.1542(7) -0.0467(5) 1.0142(2) 0.0414(11) Uani d . 1 . .
    C C5 -0.0842(6) -0.0348(5) 0.95801(19) 0.0364(10) Uani d . 1 . .
    H H5 -0.0414 -0.1081 0.9382 0.044 Uiso calc R 1 . .
    C C6 -0.0794(5) 0.0896(4) 0.93175(17) 0.0299(9) Uani d . 1 . .
    C C7 -0.0233(5) 0.1394(4) 0.87529(18) 0.0303(9) Uani d . 1 . .
    C C8 -0.0615(5) 0.2707(5) 0.87450(19) 0.0365(10) Uani d . 1 . .
    H H8 -0.0395 0.3272 0.8427 0.044 Uiso calc R 1 . .
    C C9 -0.1972(10) 0.4394(5) 0.9422(2) 0.0627(17) Uani d . 1 . .
    H H9A -0.2818 0.4309 0.9731 0.075 Uiso calc R 1 . .
    H H9B -0.1050 0.4893 0.9591 0.075 Uiso calc R 1 . .
    C C10 -0.2659(14) 0.5131(9) 0.8942(4) 0.105(3) Uani d . 1 . .
    H H10 -0.3574 0.4747 0.8753 0.126 Uiso calc R 1 . .
    C C11 -0.2201(13) 0.6240(7) 0.8734(3) 0.089(3) Uani d . 1 . .
    H H11A -0.1294 0.6679 0.8902 0.107 Uiso calc R 1 . .
    H H11B -0.2772 0.6613 0.8414 0.107 Uiso calc R 1 . .
    C C12 0.0602(6) 0.0611(5) 0.82594(19) 0.0324(9) Uani d . 1 . .
    H H12 0.0481 -0.0329 0.8355 0.039 Uiso calc R 1 . .
    C C13 -0.0169(6) 0.0843(5) 0.76336(19) 0.0414(11) Uani d . 1 . .
    H H13A -0.0210 0.1785 0.7555 0.050 Uiso calc R 1 . .
    H H13B 0.0547 0.0443 0.7334 0.050 Uiso calc R 1 . .
    C C14 -0.1891(8) 0.0284(6) 0.7576(2) 0.0541(14) Uani d . 1 . .
    H H14A -0.2652 0.0777 0.7829 0.065 Uiso calc R 1 . .
    H H14B -0.2268 0.0374 0.7166 0.065 Uiso calc R 1 . .
    C C15 0.5194(7) 0.0595(7) 0.9005(3) 0.0577(15) Uani d . 1 . .
    H H15A 0.5880 0.0042 0.8757 0.087 Uiso calc R 1 . .
    H H15B 0.5363 0.0367 0.9417 0.087 Uiso calc R 1 . .
    H H15C 0.5494 0.1503 0.8943 0.087 Uiso calc R 1 . .
    C C16 0.3565(9) -0.1289(6) 0.7724(3) 0.0686(18) Uani d . 1 . .
    H H16A 0.4059 -0.1626 0.8084 0.103 Uiso calc R 1 . .
    H H16B 0.4166 -0.1620 0.7384 0.103 Uiso calc R 1 . .
    H H16C 0.2419 -0.1566 0.7701 0.103 Uiso calc R 1 . .
    N N1 -0.1369(5) 0.3078(4) 0.92702(16) 0.0379(9) Uani d . 1 . .
    O O1 -0.1922(9) -0.1050(5) 0.7740(3) 0.112(2) Uani d . 1 . .
    H H1 -0.2269 -0.1492 0.7459 0.168 Uiso calc R 1 . .
    O O2 0.3445(4) 0.0404(3) 0.88494(12) 0.0386(7) Uani d . 1 . .
    O O3 0.3641(4) 0.0129(4) 0.77276(15) 0.0494(9) Uani d . 1 . .
    O O4 0.3217(5) 0.2376(3) 0.81376(16) 0.0521(8) Uani d . 1 . .
    P P1 0.28050(14) 0.09837(13) 0.82350(5) 0.0338(3) Uani d . 1 . .
loop_
    _atom_site_aniso_label
    _atom_site_aniso_U_11
    _atom_site_aniso_U_22
    _atom_site_aniso_U_33
    _atom_site_aniso_U_12
    _atom_site_aniso_U_13
    _atom_site_aniso_U_23
    I1 0.0725(3) 0.0485(2) 0.0591(2) -0.00777(18) 0.00460(18) 0.01635(16)
    C1 0.032(2) 0.034(2) 0.036(2) 0.0011(18) -0.0051(17) -0.0074(16)
    C2 0.037(2) 0.050(3) 0.036(2) 0.006(2) 0.0039(19) -0.006(2)
    C3 0.047(3) 0.058(3) 0.032(2) 0.000(2) 0.008(2) 0.001(2)
    C4 0.041(3) 0.045(3) 0.038(2) -0.003(2) -0.003(2) 0.0070(19)
    C5 0.032(2) 0.037(2) 0.040(3) -0.0025(19) 0.0006(19) -0.0012(19)
    C6 0.024(2) 0.038(2) 0.028(2) 0.0039(18) -0.0029(16) -0.0024(17)
    C7 0.023(2) 0.038(2) 0.030(2) 0.0002(18) -0.0002(16) -0.0048(17)
    C8 0.037(2) 0.038(2) 0.035(2) -0.003(2) 0.0003(18) -0.0033(19)
    C9 0.104(5) 0.039(3) 0.045(3) 0.022(3) 0.005(4) -0.002(2)
    C10 0.141(8) 0.083(6) 0.090(6) 0.057(6) 0.025(5) 0.008(5)
    C11 0.157(8) 0.053(4) 0.058(4) 0.043(5) 0.035(4) 0.010(3)
    C12 0.034(2) 0.032(2) 0.031(2) 0.0014(19) 0.0026(18) -0.0003(18)
    C13 0.042(3) 0.054(3) 0.028(2) 0.002(2) -0.0016(19) -0.007(2)
    C14 0.056(3) 0.051(3) 0.055(3) 0.000(3) -0.026(3) -0.006(2)
    C15 0.038(3) 0.080(4) 0.056(3) -0.006(3) -0.013(2) 0.014(3)
    C16 0.060(4) 0.062(4) 0.083(4) 0.011(3) 0.004(3) -0.029(3)
    N1 0.042(2) 0.035(2) 0.0367(19) 0.0083(17) 0.0030(16) -0.0041(15)
    O1 0.153(6) 0.054(3) 0.129(5) -0.034(4) -0.088(4) 0.005(3)
    O2 0.0300(16) 0.0523(19) 0.0334(15) -0.0042(16) -0.0025(14) 0.0044(13)
    O3 0.035(2) 0.071(3) 0.0416(18) 0.0069(17) 0.0066(15) -0.0039(17)
    O4 0.0469(19) 0.047(2) 0.062(2) -0.007(2) -0.0022(16) 0.0139(16)
    P1 0.0292(6) 0.0419(7) 0.0304(5) 0.0007(5) 0.0017(4) 0.0023(5)
_geom_special_details
;
 All esds (except the esd in the dihedral angle between two l.s. planes)
 are estimated using the full covariance matrix.  The cell esds are taken
 into account individually in the estimation of esds in distances, angles
 and torsion angles; correlations between esds in cell parameters are only
 used when they are defined by crystal symmetry.  An approximate (isotropic)
 treatment of cell esds is used for estimating esds involving l.s. planes.
;
loop_
    _geom_bond_atom_site_label_1
    _geom_bond_atom_site_label_2
    _geom_bond_site_symmetry_2
    _geom_bond_distance
    _geom_bond_publ_flag
    I1 C4 . 2.107(5) ?
    C1 N1 . 1.378(6) ?
    C1 C2 . 1.383(6) ?
    C1 C6 . 1.419(6) ?
    C2 C3 . 1.387(7) ?
    C2 H2 . 0.9300 ?
    C3 C4 . 1.387(7) ?
    C3 H3 . 0.9300 ?
    C4 C5 . 1.382(6) ?
    C5 C6 . 1.391(7) ?
    C5 H5 . 0.9300 ?
    C6 C7 . 1.432(6) ?
    C7 C8 . 1.365(7) ?
    C7 C12 . 1.514(6) ?
    C8 N1 . 1.374(5) ?
    C8 H8 . 0.9300 ?
    C9 C10 . 1.419(10) ?
    C9 N1 . 1.458(6) ?
    C9 H9A . 0.9700 ?
    C9 H9B . 0.9700 ?
    C10 C11 . 1.270(12) ?
    C10 H10 . 0.9300 ?
    C11 H11A . 0.9300 ?
    C11 H11B . 0.9300 ?
    C12 C13 . 1.548(6) ?
    C12 P1 . 1.803(4) ?
    C12 H12 . 0.9800 ?
    C13 C14 . 1.495(8) ?
    C13 H13A . 0.9700 ?
    C13 H13B . 0.9700 ?
    C14 O1 . 1.400(7) ?
    C14 H14A . 0.9700 ?
    C14 H14B . 0.9700 ?
    C15 O2 . 1.455(6) ?
    C15 H15A . 0.9600 ?
    C15 H15B . 0.9600 ?
    C15 H15C . 0.9600 ?
    C16 O3 . 1.438(7) ?
    C16 H16A . 0.9600 ?
    C16 H16B . 0.9600 ?
    C16 H16C . 0.9600 ?
    O1 H1 . 0.8200 ?
    O2 P1 . 1.580(3) ?
    O3 P1 . 1.576(4) ?
    O4 P1 . 1.464(4) ?
loop_
    _geom_angle_atom_site_label_1
    _geom_angle_atom_site_label_2
    _geom_angle_atom_site_label_3
    _geom_angle_site_symmetry_1
    _geom_angle_site_symmetry_3
    _geom_angle
    _geom_angle_publ_flag
    N1 C1 C2 . . 129.7(4) ?
    N1 C1 C6 . . 107.8(4) ?
    C2 C1 C6 . . 122.5(4) ?
    C1 C2 C3 . . 117.3(4) ?
    C1 C2 H2 . . 121.3 ?
    C3 C2 H2 . . 121.3 ?
    C4 C3 C2 . . 120.7(4) ?
    C4 C3 H3 . . 119.7 ?
    C2 C3 H3 . . 119.7 ?
    C5 C4 C3 . . 122.2(4) ?
    C5 C4 I1 . . 119.2(4) ?
    C3 C4 I1 . . 118.5(3) ?
    C4 C5 C6 . . 118.4(4) ?
    C4 C5 H5 . . 120.8 ?
    C6 C5 H5 . . 120.8 ?
    C5 C6 C1 . . 118.8(4) ?
    C5 C6 C7 . . 134.4(4) ?
    C1 C6 C7 . . 106.7(4) ?
    C8 C7 C6 . . 106.5(4) ?
    C8 C7 C12 . . 126.8(4) ?
    C6 C7 C12 . . 126.7(4) ?
    C7 C8 N1 . . 110.8(4) ?
    C7 C8 H8 . . 124.6 ?
    N1 C8 H8 . . 124.6 ?
    C10 C9 N1 . . 115.6(5) ?
    C10 C9 H9A . . 108.4 ?
    N1 C9 H9A . . 108.4 ?
    C10 C9 H9B . . 108.4 ?
    N1 C9 H9B . . 108.4 ?
    H9A C9 H9B . . 107.4 ?
    C11 C10 C9 . . 129.1(11) ?
    C11 C10 H10 . . 115.5 ?
    C9 C10 H10 . . 115.5 ?
    C10 C11 H11A . . 120.0 ?
    C10 C11 H11B . . 120.0 ?
    H11A C11 H11B . . 120.0 ?
    C7 C12 C13 . . 113.8(4) ?
    C7 C12 P1 . . 110.1(3) ?
    C13 C12 P1 . . 109.3(3) ?
    C7 C12 H12 . . 107.8 ?
    C13 C12 H12 . . 107.8 ?
    P1 C12 H12 . . 107.8 ?
    C14 C13 C12 . . 112.8(4) ?
    C14 C13 H13A . . 109.0 ?
    C12 C13 H13A . . 109.0 ?
    C14 C13 H13B . . 109.0 ?
    C12 C13 H13B . . 109.0 ?
    H13A C13 H13B . . 107.8 ?
    O1 C14 C13 . . 111.1(5) ?
    O1 C14 H14A . . 109.4 ?
    C13 C14 H14A . . 109.4 ?
    O1 C14 H14B . . 109.4 ?
    C13 C14 H14B . . 109.4 ?
    H14A C14 H14B . . 108.0 ?
    O2 C15 H15A . . 109.5 ?
    O2 C15 H15B . . 109.5 ?
    H15A C15 H15B . . 109.5 ?
    O2 C15 H15C . . 109.5 ?
    H15A C15 H15C . . 109.5 ?
    H15B C15 H15C . . 109.5 ?
    O3 C16 H16A . . 109.5 ?
    O3 C16 H16B . . 109.5 ?
    H16A C16 H16B . . 109.5 ?
    O3 C16 H16C . . 109.5 ?
    H16A C16 H16C . . 109.5 ?
    H16B C16 H16C . . 109.5 ?
    C8 N1 C1 . . 108.2(4) ?
    C8 N1 C9 . . 126.6(4) ?
    C1 N1 C9 . . 125.2(4) ?
    C14 O1 H1 . . 109.5 ?
    C15 O2 P1 . . 118.1(3) ?
    C16 O3 P1 . . 122.4(4) ?
    O4 P1 O3 . . 109.0(2) ?
    O4 P1 O2 . . 114.5(2) ?
    O3 P1 O2 . . 106.55(19) ?
    O4 P1 C12 . . 115.2(2) ?
    O3 P1 C12 . . 108.7(2) ?
    O2 P1 C12 . . 102.26(19) ?
loop_
    _geom_torsion_atom_site_label_1
    _geom_torsion_atom_site_label_2
    _geom_torsion_atom_site_label_3
    _geom_torsion_atom_site_label_4
    _geom_torsion_site_symmetry_1
    _geom_torsion_site_symmetry_2
    _geom_torsion_site_symmetry_3
    _geom_torsion_site_symmetry_4
    _geom_torsion
    _geom_torsion_publ_flag
    N1 C1 C2 C3 . . . . 177.8(5) ?
    C6 C1 C2 C3 . . . . -1.6(7) ?
    C1 C2 C3 C4 . . . . -0.9(7) ?
    C2 C3 C4 C5 . . . . 2.5(8) ?
    C2 C3 C4 I1 . . . . -176.4(4) ?
    C3 C4 C5 C6 . . . . -1.5(7) ?
    I1 C4 C5 C6 . . . . 177.4(3) ?
    C4 C5 C6 C1 . . . . -1.0(6) ?
    C4 C5 C6 C7 . . . . -177.9(5) ?
    N1 C1 C6 C5 . . . . -176.9(4) ?
    C2 C1 C6 C5 . . . . 2.6(6) ?
    N1 C1 C6 C7 . . . . 0.8(5) ?
    C2 C1 C6 C7 . . . . -179.7(4) ?
    C5 C6 C7 C8 . . . . 176.3(5) ?
    C1 C6 C7 C8 . . . . -0.8(5) ?
    C5 C6 C7 C12 . . . . -3.0(8) ?
    C1 C6 C7 C12 . . . . 179.9(4) ?
    C6 C7 C8 N1 . . . . 0.6(5) ?
    C12 C7 C8 N1 . . . . 179.9(4) ?
    N1 C9 C10 C11 . . . . -120.5(9) ?
    C8 C7 C12 C13 . . . . -47.8(6) ?
    C6 C7 C12 C13 . . . . 131.4(5) ?
    C8 C7 C12 P1 . . . . 75.3(5) ?
    C6 C7 C12 P1 . . . . -105.6(4) ?
    C7 C12 C13 C14 . . . . -69.1(6) ?
    P1 C12 C13 C14 . . . . 167.4(4) ?
    C12 C13 C14 O1 . . . . -53.2(7) ?
    C7 C8 N1 C1 . . . . -0.1(5) ?
    C7 C8 N1 C9 . . . . -179.2(5) ?
    C2 C1 N1 C8 . . . . -179.9(5) ?
    C6 C1 N1 C8 . . . . -0.5(5) ?
    C2 C1 N1 C9 . . . . -0.8(8) ?
    C6 C1 N1 C9 . . . . 178.7(5) ?
    C10 C9 N1 C8 . . . . 35.3(10) ?
    C10 C9 N1 C1 . . . . -143.6(7) ?
    C16 O3 P1 O4 . . . . 175.5(4) ?
    C16 O3 P1 O2 . . . . 51.4(5) ?
    C16 O3 P1 C12 . . . . -58.1(5) ?
    C15 O2 P1 O4 . . . . -51.1(5) ?
    C15 O2 P1 O3 . . . . 69.5(4) ?
    C15 O2 P1 C12 . . . . -176.4(4) ?
    C7 C12 P1 O4 . . . . -58.6(4) ?
    C13 C12 P1 O4 . . . . 67.1(4) ?
    C7 C12 P1 O3 . . . . 178.7(3) ?
    C13 C12 P1 O3 . . . . -55.6(4) ?
    C7 C12 P1 O2 . . . . 66.3(3) ?
    C13 C12 P1 O2 . . . . -168.0(3) ?
loop_
    _geom_hbond_atom_site_label_D
    _geom_hbond_atom_site_label_H
    _geom_hbond_atom_site_label_A
    _geom_hbond_site_symmetry_A
    _geom_hbond_distance_DH
    _geom_hbond_distance_HA
    _geom_hbond_distance_DA
    _geom_hbond_angle_DHA
    C12 H12 O1 . 0.98 2.47 2.873(7) 104.0
    O1 H1 O4 3_546 0.82 1.92 2.733(6) 174.1
data_global
_journal_date_recd_electronic     2007-11-29
_journal_date_accepted     2007-12-21
_journal_name_full     'Acta Crystallographica, Section E'
_journal_year     2008
_journal_volume     64
_journal_issue      2
_journal_page_first     o384
_journal_page_last     o384
_journal_paper_category     QO
_journal_coeditor_code     AT2520
_publ_contact_author_name     'Dr Yu Ding'
_publ_contact_author_address
;
Key Laboratory of Pesticides and Chemical Biology of
Ministry of Education, College of Chemistry,
Central China Normal University, Wuhan
430079,People's Republic of China
;
_publ_contact_author_email     dingyu508@gmail.com
_publ_contact_author_fax     86-27-67862041
_publ_contact_author_phone     86-27-67862041
_publ_section_title
;
Dimethyl [1-(1-allyl-5-iodo-1<i>H</i>-indol-3-yl)-3-hydroxypropyl]phosphonate
;
loop_
    _publ_author_name
    _publ_author_address
    'Guo, Ying-Cen'
;
Key Laboratory of Pesticides and Chemical Biology of Ministry of Education,
College of Chemistry,
Central China Normal University, Wuhan 430079, People's Republic of China
;
    'Wang, Xu-Fan'
;
Key Laboratory of Pesticides and Chemical Biology of Ministry of Education,
College of Chemistry,
Central China Normal University, Wuhan 430079, People's Republic of China
;
    'Ding, Yu'
;
Key Laboratory of Pesticides and Chemical Biology of Ministry of Education,
College of Chemistry,
Central China Normal University, Wuhan 430079, People's Republic of China
;
