# Supplementary material for: Dimethyl [1-(1-allyl-5-iodo-1H-indol-3-yl)-3-hydroxy­prop­yl]phospho­nate
Source: Acta Crystallogr Sect E Struct Rep Online. 2008 Jan 9;64(Pt 2):o384. doi: 10.1107/S1600536807068171 (PMC2960229; doi:10.1107/S1600536807068171)
Supplement: Supplementary file 2 [file e-64-0o384-Isup2.hkl]

# 
# h,k,l, Fc-squared, Fo-squared, sigma(Fo-squared) and status flag 
# 
data_I
_shelx_title ' 070412dm in P2(1)2(1)2(1)' 
_shelx_refln_list_code          4 
_shelx_F_calc_maximum      272.28 
_exptl_crystal_F_000       896.00 
_reflns_d_resolution_high  0.8107 
 
loop_ 
 _symmetry_equiv_pos_as_xyz 
 'x, y, z' 
 '-x+1/2, -y, z+1/2' 
 '-x, y+1/2, -z+1/2' 
 'x+1/2, -y+1/2, -z' 
 
_cell_length_a     7.9983 
_cell_length_b    10.1295 
_cell_length_c    22.3722 
_cell_angle_alpha  90.000 
_cell_angle_beta   90.000 
_cell_angle_gamma  90.000 
 
_shelx_F_squared_multiplier     1.000 
 
loop_ 
 _refln_index_h 
 _refln_index_k 
 _refln_index_l 
 _refln_F_squared_calc 
 _refln_F_squared_meas 
 _refln_F_squared_sigma 
 _refln_observed_status 
   2   0   0    35785.40    38224.37    205.18 o 
   4   0   0      969.24     1060.59     31.66 o 
   6   0   0     4696.52     4833.37    206.42 o 
   8   0   0      433.10      507.77     62.34 o 
   1   1   0     1491.39     1607.30     14.54 o 
   2   1   0     4753.41     4884.62     39.86 o 
   3   1   0      322.17      310.27     10.85 o 
   4   1   0     4772.51     4650.72     90.16 o 
   5   1   0      157.43      190.69     11.20 o 
   6   1   0       66.14       46.61      8.13 o 
   7   1   0      147.11       57.25     26.73 o 
   8   1   0      445.43      459.90     47.89 o 
   9   1   0       31.21       31.59     14.00 o 
   0   2   0     2189.50     2040.27    106.31 o 
   1   2   0        5.55       26.41      3.30 o 
   2   2   0     4021.71     4371.75     98.03 o 
   3   2   0     4013.03     4706.87    112.74 o 
   4   2   0     1691.75     1699.76     55.68 o 
   5   2   0      551.62      625.85     23.00 o 
   6   2   0     2927.46     2733.80     75.32 o 
   7   2   0       53.69       78.33     16.78 o 
   8   2   0      364.24      333.53     31.38 o 
   9   2   0       23.98       40.39     15.12 o 
   1   3   0     1210.27     1376.16     16.40 o 
   2   3   0     6401.08     6124.26     93.61 o 
   3   3   0       13.37       38.22     13.98 o 
   4   3   0     9167.89     9558.89    144.02 o 
   5   3   0      329.81      347.54     23.18 o 
   6   3   0      650.47      725.87     37.65 o 
   7   3   0      198.71      176.18     24.47 o 
   8   3   0        4.08       21.46     12.91 o 
   9   3   0       21.64       15.78     11.53 o 
   0   4   0    16909.31    17192.11    984.62 o 
   1   4   0       93.70      142.63      5.76 o 
   2   4   0     3324.10     3573.14     52.02 o 
   3   4   0       18.32       22.21      3.42 o 
   4   4   0     4566.54     4642.48    118.07 o 
   5   4   0        2.00       18.91      8.92 o 
   6   4   0     2680.84     2506.46     70.77 o 
   7   4   0        9.40       13.51     12.39 o 
   8   4   0      351.67      442.26     35.58 o 
   9   4   0      111.36      108.82     22.85 o 
   1   5   0     2918.51     3321.52     61.41 o 
   2   5   0     2512.09     2541.30     36.61 o 
   3   5   0     2196.40     2266.23     52.72 o 
   4   5   0      695.93      676.64     52.26 o 
   5   5   0       14.07       12.81      8.74 o 
   6   5   0       38.36       24.16     12.50 o 
   7   5   0       70.59       70.00     17.66 o 
   8   5   0      178.80      200.65     29.74 o 
   9   5   0       71.97       83.51     20.29 o 
   0   6   0    14172.14    16022.26    512.75 o 
   1   6   0     2684.40     2917.41     60.30 o 
   2   6   0     2740.55     2024.82    515.24 o 
   3   6   0     1676.01     1603.06    128.15 o 
   4   6   0       14.09       15.12      7.94 o 
   5   6   0       44.12       30.85     12.28 o 
   6   6   0      405.30      394.10     31.80 o 
   7   6   0      312.68      321.51     34.85 o 
   8   6   0      287.60      261.65     33.90 o 
   1   7   0     2129.89     2081.30     52.97 o 
   2   7   0     2858.00     2857.06    106.70 o 
   3   7   0       75.28       90.09     13.01 o 
   4   7   0     2602.44     2363.46     90.70 o 
   5   7   0      612.30      570.48     37.04 o 
   6   7   0      223.90      229.59     30.29 o 
   7   7   0       80.68       81.78     19.11 o 
   8   7   0      361.19      434.71     40.00 o 
   0   8   0     1669.21     1562.18     63.99 o 
   1   8   0      251.15      287.67     14.80 o 
   2   8   0      710.50      590.79     26.20 o 
   3   8   0     1828.67     1853.13     47.56 o 
   4   8   0      134.50      145.41     17.52 o 
   5   8   0     1444.95     1350.74     58.24 o 
   6   8   0      331.64      304.28     37.98 o 
   7   8   0      124.25      134.55     25.40 o 
   1   9   0      360.25      356.45     27.87 o 
   2   9   0     1549.41     1578.51     61.94 o 
   3   9   0       20.37       33.14      9.81 o 
   4   9   0      614.92      664.58     59.45 o 
   5   9   0      351.06      368.31     34.59 o 
   6   9   0        1.40        7.69     11.05 o 
   0  10   0      327.69      352.98     42.94 o 
   1  10   0      556.44      533.23     38.19 o 
   2  10   0        9.00        0.00     10.34 o 
   3  10   0      698.95      649.70     32.06 o 
   4  10   0      162.16      210.25     29.19 o 
   5  10   0       70.14       71.66     19.12 o 
   1  11   0      668.94      610.21     41.70 o 
   2  11   0      308.32      362.41     33.31 o 
   3  11   0       99.72      119.72     23.50 o 
   4  11   0      116.89       75.20     86.28 o 
   0  12   0       40.43       59.45     24.36 o 
   1  12   0       47.86       54.25     27.04 o 
   2  12   0       19.11       44.59     23.94 o 
   1   0   1       48.65       74.45      8.52 o 
   2   0   1    74136.45    75689.30   1017.58 o 
   3   0   1    12955.35    14263.18    285.40 o 
   4   0   1    17100.72    18152.36    555.18 o 
   5   0   1      870.81      847.55     87.84 o 
   6   0   1      403.55      409.31     17.81 o 
   7   0   1       17.19       28.11     15.97 o 
   8   0   1      133.88      155.47     15.62 o 
  -9   1   1       43.63       54.34     16.04 o 
  -8   1   1      276.83      326.31     29.21 o 
  -7   1   1      262.66      248.57     31.87 o 
  -6   1   1     2198.10     1494.41    486.08 o 
  -5   1   1      392.30      328.40     18.25 o 
  -4   1   1     3045.82     3405.90     94.51 o 
  -3   1   1     2124.54     2030.50     39.15 o 
  -2   1   1    10061.92    10586.82    162.80 o 
  -1   1   1      640.01      565.09     10.02 o 
   0   1   1     2465.40     2784.85     40.73 o 
   1   1   1      640.01      837.47     25.45 o 
   2   1   1    10061.92    11627.37    266.90 o 
   3   1   1     2124.54     2154.26     44.51 o 
   4   1   1     3045.82     3073.04     73.29 o 
   5   1   1      392.31      396.84     15.44 o 
   6   1   1     2198.10     2080.13     81.99 o 
   7   1   1      262.66      238.13     19.07 o 
   8   1   1      276.83      191.53    149.45 o 
   9   1   1       43.63       29.75     13.25 o 
  -9   2   1       87.84      111.40     28.90 o 
  -8   2   1      472.63      402.57     32.09 o 
  -7   2   1       44.34       47.62     10.87 o 
  -6   2   1      191.28      216.33     14.11 o 
  -5   2   1      892.42      857.86     22.46 o 
  -4   2   1     6897.58     6468.08    126.98 o 
  -3   2   1      864.19      866.69     21.47 o 
  -2   2   1    12330.61    13160.09    171.53 o 
  -1   2   1     1362.71     1535.70     20.18 o 
   0   2   1     6623.26     8217.55    421.44 o 
   1   2   1     1362.71     1563.43     15.67 o 
   2   2   1    12330.61    12760.78    180.96 o 
   3   2   1      864.19      970.42     28.30 o 
   4   2   1     6897.58     7290.34    185.86 o 
   5   2   1      892.41      936.42     35.75 o 
   6   2   1      191.28      243.86     14.60 o 
   7   2   1       44.34       42.58     13.59 o 
   8   2   1      472.63      402.48     32.37 o 
   9   2   1       87.84      138.50     24.19 o 
  -9   3   1       21.05       29.39     15.89 o 
  -8   3   1      224.34      239.64     29.32 o 
  -7   3   1       50.84       51.74     14.81 o 
  -6   3   1     1662.10     1588.31     40.60 o 
  -5   3   1      596.87      605.32     36.05 o 
  -4   3   1      384.92      359.74     13.30 o 
  -3   3   1     1003.35     1090.12     21.61 o 
  -2   3   1     5098.03     5158.64    115.00 o 
  -1   3   1     7455.54     8355.90    130.22 o 
   0   3   1    26782.88    29207.11   1025.69 o 
   1   3   1     7455.54     8086.42     77.81 o 
   2   3   1     5098.04     5289.67    110.48 o 
   3   3   1     1003.35     1061.11     22.74 o 
   4   3   1      384.92      408.70     23.54 o 
   5   3   1      596.87      527.33     34.84 o 
   6   3   1     1662.09     1408.00     53.46 o 
   7   3   1       50.84       75.53     17.99 o 
   8   3   1      224.34      286.70     31.97 o 
   9   3   1       21.05       22.89     12.50 o 
  -9   4   1      105.19      102.18     28.28 o 
  -8   4   1      384.81      394.83     34.96 o 
  -7   4   1      465.38      397.71     31.78 o 
  -6   4   1       86.17       98.28     20.64 o 
  -5   4   1      128.51      144.84     13.42 o 
  -4   4   1     4490.56     4434.39    162.62 o 
  -3   4   1     1336.33     1289.92     30.41 o 
  -2   4   1    10010.60    10505.10    131.32 o 
  -1   4   1     1595.31     1600.78     21.54 o 
   0   4   1     2139.97     2605.83     82.03 o 
   1   4   1     1595.31     1883.68     30.43 o 
   2   4   1    10010.60    10961.10    151.17 o 
   3   4   1     1336.33     1306.16     22.10 o 
   4   4   1     4490.56     4128.33    124.44 o 
   5   4   1      128.51      121.86     18.68 o 
   6   4   1       86.17       60.31     15.34 o 
   7   4   1      465.38      481.39     34.73 o 
   8   4   1      384.81      421.61     36.27 o 
   9   4   1      105.19      128.43     24.36 o 
  -9   5   1       16.07       23.24     13.34 o 
  -8   5   1      119.01      139.61     24.90 o 
  -7   5   1       76.22       70.16     18.07 o 
  -6   5   1     1320.75     1160.89     51.08 o 
  -5   5   1     1205.38     1170.32     63.16 o 
  -4   5   1      996.06     1094.35     44.87 o 
  -3   5   1     2314.19     2398.25     33.16 o 
  -2   5   1     1579.79     1561.33     33.73 o 
  -1   5   1      199.87      173.79      6.66 o 
   0   5   1     4891.76     5114.37    147.96 o 
   1   5   1      199.87      200.58     11.75 o 
   2   5   1     1579.79     1347.34     41.41 o 
   3   5   1     2314.19     2395.23     77.29 o 
   4   5   1      996.06     1024.21     57.52 o 
   5   5   1     1205.38     1067.46     49.75 o 
   6   5   1     1320.75     1258.66     52.82 o 
   7   5   1       76.22       68.10     17.33 o 
   8   5   1      119.01      154.61     26.41 o 
   9   5   1       16.07       30.49     16.51 o 
  -8   6   1       18.78       27.30     13.69 o 
  -7   6   1      283.64      295.58     33.51 o 
  -6   6   1      477.59      469.98     34.41 o 
  -5   6   1     1078.94      973.25     76.38 o 
  -4   6   1     2938.44     2924.17     68.32 o 
  -3   6   1     1321.61     1254.03     48.33 o 
  -2   6   1     4048.91     4013.02     73.05 o 
  -1   6   1     3123.10     3681.41     68.21 o 
   0   6   1     1085.14     1198.43     31.42 o 
   1   6   1     3123.10     3473.57    115.98 o 
   2   6   1     4048.91     3968.50     69.68 o 
   3   6   1     1321.61     1301.49     84.02 o 
   4   6   1     2938.44     2759.24     58.25 o 
   5   6   1     1078.94     1016.34     60.89 o 
   6   6   1      477.59      426.98     32.97 o 
   7   6   1      283.63      287.66     33.03 o 
   8   6   1       18.78       14.72     15.89 o 
  -8   7   1       52.78       73.47     19.55 o 
  -7   7   1       13.18        3.87     10.20 o 
  -6   7   1     1045.26     1020.37     51.92 o 
  -5   7   1      253.34      232.43     27.73 o 
  -4   7   1      492.27      464.30     25.04 o 
  -3   7   1     2312.45     2149.05     48.74 o 
  -2   7   1     1669.86     1556.59    104.58 o 
  -1   7   1      398.36      385.64     17.65 o 
   0   7   1     4085.62     4065.77     99.99 o 
   1   7   1      398.36      449.99     17.02 o 
   2   7   1     1669.86     1645.67     77.24 o 
   3   7   1     2312.44     2327.58     49.43 o 
   4   7   1      492.27      445.44     23.74 o 
   5   7   1      253.34      234.89     28.02 o 
   6   7   1     1045.26      992.38     77.20 o 
   7   7   1       13.18       21.08     10.65 o 
   8   7   1       52.78       38.16     22.50 o 
  -7   8   1      161.63      173.29     29.78 o 
  -6   8   1       33.56       17.77     12.40 o 
  -5   8   1       29.44       36.03     13.89 o 
  -4   8   1      245.83      256.57     22.18 o 
  -3   8   1      877.98      866.85     33.24 o 
  -2   8   1      817.61      740.98     29.66 o 
  -1   8   1     1759.92     1634.88     80.76 o 
   0   8   1      414.69      455.23     24.91 o 
   1   8   1     1759.92     1774.43     58.77 o 
   2   8   1      817.61      772.18     29.39 o 
   3   8   1      877.98      845.63     39.78 o 
   4   8   1      245.83      290.88     30.14 o 
   5   8   1       29.44       40.34     14.74 o 
   6   8   1       33.56       39.36     15.40 o 
   7   8   1      161.63      170.79     29.05 o 
  -6   9   1       88.99      140.83     25.10 o 
  -5   9   1      181.75      231.39     30.80 o 
  -4   9   1      200.30      233.46     26.42 o 
  -3   9   1      774.55      482.49    243.59 o 
  -2   9   1      590.90      570.82     27.85 o 
  -1   9   1      333.62      326.48     21.10 o 
   0   9   1     2932.66     2876.46     71.89 o 
   1   9   1      333.62      341.85     26.91 o 
   2   9   1      590.90      636.84     28.83 o 
   3   9   1      774.55      746.72     32.32 o 
   4   9   1      200.30      175.77     25.06 o 
   5   9   1      181.75      203.97     28.90 o 
   6   9   1       88.99       80.91     19.80 o 
  -5  10   1      132.69      131.08     23.93 o 
  -4  10   1      206.14      273.28     32.11 o 
  -3  10   1       37.15       31.16     10.96 o 
  -2  10   1      551.18      561.36     39.01 o 
  -1  10   1      921.19      892.34     61.93 o 
   0  10   1      176.63      156.05     23.79 o 
   1  10   1      921.19      855.28     36.08 o 
   2  10   1      551.18      535.19     35.75 o 
   3  10   1       37.15       45.56     12.22 o 
   4  10   1      206.14      282.85     41.28 o 
   5  10   1      132.69      132.54     24.77 o 
  -4  11   1      172.71       70.71    101.15 o 
  -3  11   1      362.54      370.00     36.05 o 
  -2  11   1      153.34      194.29     28.28 o 
  -1  11   1      176.29      198.58     40.46 o 
   0  11   1      176.87      240.50     29.91 o 
   1  11   1      176.29      157.92     28.49 o 
   2  11   1      153.34      184.95     38.39 o 
   3  11   1      362.54      326.14     48.30 o 
   4  11   1      172.71      177.14     27.07 o 
  -2  12   1       21.07       52.84     24.36 o 
  -1  12   1      353.18      349.54     36.86 o 
   0  12   1       17.61       17.44     12.28 o 
   1  12   1      353.18      325.99     35.89 o 
   2  12   1       21.07       27.88     13.98 o 
   0   0   2    12836.03    10559.24   1538.24 o 
   1   0   2    10780.14    11908.15    234.60 o 
   2   0   2     3529.22     3704.19     74.06 o 
   3   0   2     3102.16     3774.12     75.32 o 
   4   0   2     1917.85     1934.74    219.83 o 
   5   0   2     3059.12     2909.55     63.90 o 
   6   0   2     1095.10     1165.69     33.28 o 
   7   0   2      432.34      429.10     29.32 o 
   8   0   2      233.50      268.11     18.70 o 
   9   0   2       42.73       59.84     17.35 o 
  -9   1   2      276.87      300.55     47.06 o 
  -8   1   2      111.50      143.59     15.38 o 
  -7   1   2      280.76      241.10     16.21 o 
  -6   1   2      395.46      329.02     19.78 o 
  -5   1   2       33.74       28.22     13.54 o 
  -4   1   2     4971.35     4920.75    124.23 o 
  -3   1   2     3325.47     2995.80    258.31 o 
  -2   1   2     7989.42     7679.82    351.51 o 
  -1   1   2    11149.29    12324.94    305.63 o 
   0   1   2     5728.76     5768.82     53.20 o 
   1   1   2    11149.27    12570.29    144.57 o 
   2   1   2     7989.41     9302.86    172.15 o 
   3   1   2     3325.48     3815.12    108.05 o 
   4   1   2     4971.35     5144.20     96.00 o 
   5   1   2       33.74       55.58     12.28 o 
   6   1   2      395.46      382.88     17.07 o 
   7   1   2      280.76      262.09     16.51 o 
   8   1   2      111.50      109.80     20.04 o 
   9   1   2      276.87      152.36    141.19 o 
  -9   2   2      173.66       60.41    110.85 o 
  -8   2   2       69.07       79.98     18.09 o 
  -7   2   2      765.61      719.53     37.47 o 
  -6   2   2     2041.23     1946.89     54.46 o 
  -5   2   2      728.55      651.85     30.03 o 
  -4   2   2     1762.49     1713.94     57.03 o 
  -3   2   2      888.50      894.82     18.25 o 
  -2   2   2     5875.45     6256.23    107.94 o 
  -1   2   2     7469.52     7390.50    143.53 o 
   0   2   2    23816.49    23963.23   1751.60 o 
   1   2   2     7469.53     6496.63    875.43 o 
   2   2   2     5875.45     6516.28    128.52 o 
   3   2   2      888.50      790.27     19.96 o 
   4   2   2     1762.49     1711.43     53.33 o 
   5   2   2      728.55      796.47     37.78 o 
   6   2   2     2041.23     1933.69     42.41 o 
   7   2   2      765.62      799.36     41.13 o 
   8   2   2       69.07      100.70     29.11 o 
   9   2   2      173.66      189.50     27.87 o 
  -9   3   2       22.64       43.63     14.81 o 
  -8   3   2      203.65      180.28     26.07 o 
  -7   3   2      132.37      143.81     22.63 o 
  -6   3   2      100.38      119.60     14.27 o 
  -5   3   2     1627.59     1555.09     34.98 o 
  -4   3   2     4272.58     4408.42     94.33 o 
  -3   3   2     8443.79     9030.03    106.84 o 
  -2   3   2     7119.05     7672.06    168.55 o 
  -1   3   2     5489.63     6196.01     90.79 o 
   0   3   2     1812.14     1737.33    368.18 o 
   1   3   2     5489.62     5838.79     85.04 o 
   2   3   2     7119.04     7717.79    149.33 o 
   3   3   2     8443.78     8802.65    241.31 o 
   4   3   2     4272.58     4218.40    103.27 o 
   5   3   2     1627.59     1586.83     42.51 o 
   6   3   2      100.38      126.99     19.75 o 
   7   3   2      132.37      125.60     21.44 o 
   8   3   2      203.65      195.81     31.79 o 
   9   3   2       22.64       36.09     14.75 o 
  -9   4   2       17.57       30.81     14.64 o 
  -8   4   2      124.45      119.26     39.84 o 
  -7   4   2      664.74      673.27     40.56 o 
  -6   4   2      863.92      804.49     40.86 o 
  -5   4   2     1740.67     1652.77     41.22 o 
  -4   4   2      161.34      216.75     11.14 o 
  -3   4   2      767.56      788.37     23.67 o 
  -2   4   2     3641.98     3345.03     34.86 o 
  -1   4   2     4722.66     5722.41     85.62 o 
   0   4   2    16844.04    17444.62   1081.68 o 
   1   4   2     4722.65     5243.83    225.82 o 
   2   4   2     3641.98     3591.31     79.91 o 
   3   4   2      767.55      826.71     16.23 o 
   4   4   2      161.34      198.75     18.81 o 
   5   4   2     1740.67     1661.26     53.69 o 
   6   4   2      863.92      867.93    108.99 o 
   7   4   2      664.75      607.00     38.61 o 
   8   4   2      124.45      107.96     22.31 o 
   9   4   2       17.57       14.54     13.29 o 
  -9   5   2       77.82       76.42     32.00 o 
  -8   5   2      216.11      251.47     32.08 o 
  -7   5   2      230.69      232.99     29.25 o 
  -6   5   2        2.10        7.63     14.04 o 
  -5   5   2      598.77      565.44     33.12 o 
  -4   5   2     3318.18     3051.22     71.98 o 
  -3   5   2     1493.10     1382.84     31.98 o 
  -2   5   2     8341.06     8646.14    101.21 o 
  -1   5   2     1711.46     1937.48     31.57 o 
   0   5   2     5859.16     6374.05    113.18 o 
   1   5   2     1711.46     1796.90     39.69 o 
   2   5   2     8341.07     8393.96    325.94 o 
   3   5   2     1493.10     1393.94     32.87 o 
   4   5   2     3318.18     3263.62     56.12 o 
   5   5   2      598.77      645.83     35.91 o 
   6   5   2        2.10        0.00      7.00 o 
   7   5   2      230.69      188.55     27.95 o 
   8   5   2      216.11      236.99     31.78 o 
   9   5   2       77.82       97.05     36.12 o 
  -8   6   2      154.86      172.03     28.46 o 
  -7   6   2      200.45      248.72     31.15 o 
  -6   6   2      709.14      754.88     42.75 o 
  -5   6   2      654.04      600.21     36.34 o 
  -4   6   2     1919.17     1785.12     61.89 o 
  -3   6   2     1387.77     1491.29     37.96 o 
  -2   6   2      747.00      827.34     16.80 o 
  -1   6   2     5205.19     5335.46     79.16 o 
   0   6   2     2177.31     2087.90     28.08 o 
   1   6   2     5205.19     5367.34    405.20 o 
   2   6   2      747.00      701.75     72.67 o 
   3   6   2     1387.77     1441.67     71.71 o 
   4   6   2     1919.17     1858.10     43.26 o 
   5   6   2      654.04      596.19     37.77 o 
   6   6   2      709.14      629.58     39.85 o 
   7   6   2      200.45      244.21     31.13 o 
   8   6   2      154.86      170.82     27.10 o 
  -8   7   2       24.25       57.96     17.49 o 
  -7   7   2      207.44      220.22     42.52 o 
  -6   7   2      346.61      338.55     35.30 o 
  -5   7   2       52.33       74.43     14.08 o 
  -4   7   2     1647.45     1662.93     69.77 o 
  -3   7   2      347.40      354.59     21.19 o 
  -2   7   2     1392.50     1389.18     45.53 o 
  -1   7   2     2096.40     2056.98     42.34 o 
   0   7   2      652.64      665.26     17.73 o 
   1   7   2     2096.40     2160.05    106.96 o 
   2   7   2     1392.50     1238.52     50.79 o 
   3   7   2      347.40      366.95     25.19 o 
   4   7   2     1647.45     1642.71     86.61 o 
   5   7   2       52.33       99.33     20.29 o 
   6   7   2      346.61      363.35     35.32 o 
   7   7   2      207.44      220.71     31.09 o 
   8   7   2       24.25       46.53     17.74 o 
  -7   8   2       97.06      131.25     25.25 o 
  -6   8   2      166.30      177.15     27.53 o 
  -5   8   2      518.10      435.91     34.09 o 
  -4   8   2      527.38      493.83     27.05 o 
  -3   8   2       67.10       85.40     14.06 o 
  -2   8   2      523.57      567.56     27.03 o 
  -1   8   2      684.15      654.38     27.63 o 
   0   8   2       38.84       51.91     11.26 o 
   1   8   2      684.15      647.02     29.20 o 
   2   8   2      523.57      398.63     21.54 o 
   3   8   2       67.10       33.08     28.11 o 
   4   8   2      527.38      515.73     55.53 o 
   5   8   2      518.10      503.16     36.33 o 
   6   8   2      166.30      217.82     30.03 o 
   7   8   2       97.06      134.64     26.13 o 
  -6   9   2       88.21      130.57     24.52 o 
  -5   9   2      318.37      327.64     35.03 o 
  -4   9   2      418.91      469.51     28.25 o 
  -3   9   2      116.06      108.58     39.80 o 
  -2   9   2     1350.10     1570.96     50.48 o 
  -1   9   2      911.32      912.58     35.96 o 
   0   9   2      468.90      413.93     43.14 o 
   1   9   2      911.32      827.57     39.22 o 
   2   9   2     1350.10     1378.79     41.28 o 
   3   9   2      116.06       91.66     14.60 o 
   4   9   2      418.91      389.11     31.51 o 
   5   9   2      318.37      324.38     43.35 o 
   6   9   2       88.21      109.02     22.30 o 
  -5  10   2      302.59      306.55     35.26 o 
  -4  10   2      385.45      379.15     28.11 o 
  -3  10   2      589.48      561.23     31.08 o 
  -2  10   2      633.91      681.18     37.75 o 
  -1  10   2      235.04      245.75     28.14 o 
   0  10   2      799.21      802.15     63.58 o 
   1  10   2      235.04      191.84     26.03 o 
   2  10   2      633.91      623.28     37.95 o 
   3  10   2      589.48      609.11     38.09 o 
   4  10   2      385.45      338.24    105.48 o 
   5  10   2      302.59      333.63     36.34 o 
  -4  11   2       82.33       95.85     20.33 o 
  -3  11   2       50.32       45.50     18.78 o 
  -2  11   2      380.86      378.00     34.84 o 
  -1  11   2      312.49      319.12     48.30 o 
   0  11   2      433.36      409.90     35.42 o 
   1  11   2      312.49      299.45     32.55 o 
   2  11   2      380.86      403.81     34.23 o 
   3  11   2       50.32       47.48     25.60 o 
   4  11   2       82.33      118.90     35.50 o 
  -2  12   2       60.00       57.38     26.01 o 
  -1  12   2      164.38      200.37     29.28 o 
   0  12   2        6.08       13.65     11.34 o 
   1  12   2      164.38      198.32     29.31 o 
   2  12   2       60.00       78.37     19.27 o 
   1   0   3     1242.66     1175.91     22.89 o 
   2   0   3     3764.84     4235.74     63.52 o 
   3   0   3     6570.56     6715.19    105.57 o 
   4   0   3      346.66      332.42     13.06 o 
   5   0   3     5825.78     6001.85    152.55 o 
   6   0   3       88.37       93.22     12.99 o 
   7   0   3      105.39       42.39     23.04 o 
   8   0   3      179.04      198.61     35.31 o 
   9   0   3      130.98      118.19     22.31 o 
  -9   1   3       70.02      116.83     34.27 o 
  -8   1   3      237.00      265.54     18.72 o 
  -7   1   3     1174.32     1198.28     32.74 o 
  -6   1   3      864.35      761.64     35.57 o 
  -5   1   3     2807.64     2743.92    128.54 o 
  -4   1   3     1758.65     1792.14    127.57 o 
  -3   1   3     3979.20     4418.14    151.10 o 
  -2   1   3     3168.78     3669.55    408.34 o 
  -1   1   3    24790.51    26566.99    230.82 o 
   0   1   3    15972.33    17068.09    241.01 o 
   1   1   3    24790.52    27143.96    218.90 o 
   2   1   3     3168.77     3382.50     88.04 o 
   3   1   3     3979.20     4709.49    140.46 o 
   4   1   3     1758.64     1916.08     61.50 o 
   5   1   3     2807.65     2777.07    108.39 o 
   6   1   3      864.35      821.06     24.21 o 
   7   1   3     1174.32     1124.53     37.14 o 
   8   1   3      237.00      261.76     31.79 o 
   9   1   3       70.02       95.20     20.39 o 
  -9   2   3       69.24       72.43     27.04 o 
  -8   2   3       43.93       13.73     22.29 o 
  -7   2   3       58.46       76.23     12.14 o 
  -6   2   3      201.90      238.79     14.52 o 
  -5   2   3      567.37      515.84     20.26 o 
  -4   2   3     4507.06     4450.46     75.86 o 
  -3   2   3     7543.42     7411.05    167.43 o 
  -2   2   3     1548.80     1421.79     25.56 o 
  -1   2   3     1510.43     1321.72     36.94 o 
   0   2   3     3121.81     3996.48     43.50 o 
   1   2   3     1510.43     1465.33    228.15 o 
   2   2   3     1548.81     1473.07     47.03 o 
   3   2   3     7543.41     8079.54    180.33 o 
   4   2   3     4507.06     4514.44    133.49 o 
   5   2   3      567.37      649.66     20.99 o 
   6   2   3      201.89      213.91     17.18 o 
   7   2   3       58.46       57.63     16.51 o 
   8   2   3       43.93       43.97     14.89 o 
   9   2   3       69.24      127.89     35.71 o 
  -9   3   3        1.06        5.27     10.54 o 
  -8   3   3      164.23      194.41     27.21 o 
  -7   3   3     1015.65     1010.04     85.87 o 
  -6   3   3      750.91      753.02     24.15 o 
  -5   3   3     3228.56     3215.23    157.90 o 
  -4   3   3     1162.86     1175.93     24.63 o 
  -3   3   3      475.56      484.11     14.55 o 
  -2   3   3     3319.44     3450.71     76.68 o 
  -1   3   3    14887.26    17010.42    270.94 o 
   0   3   3     1978.89     2014.32     53.43 o 
   1   3   3    14887.27    14903.87   1037.11 o 
   2   3   3     3319.44     3563.05     39.36 o 
   3   3   3      475.56      556.62     11.20 o 
   4   3   3     1162.86     1227.01     23.91 o 
   5   3   3     3228.55     3177.02    111.47 o 
   6   3   3      750.91      685.86     36.77 o 
   7   3   3     1015.65      911.01     45.51 o 
   8   3   3      164.23      174.36     26.81 o 
   9   3   3        1.06        3.93     10.71 o 
  -9   4   3       82.51       83.01     21.88 o 
  -8   4   3       46.73       61.22     18.04 o 
  -7   4   3       22.47       31.64     12.80 o 
  -6   4   3      466.75      442.58     57.18 o 
  -5   4   3     1329.41     1292.64     61.98 o 
  -4   4   3     2048.46     1892.73     31.56 o 
  -3   4   3     5931.94     5846.47     49.52 o 
  -2   4   3     4055.18     4172.72     64.59 o 
  -1   4   3     2841.78     2879.06     60.58 o 
   0   4   3     2237.22     2300.92     56.31 o 
   1   4   3     2841.78     2810.56    155.64 o 
   2   4   3     4055.16     4390.65     75.58 o 
   3   4   3     5931.93     5952.83     76.02 o 
   4   4   3     2048.46     1981.84     54.00 o 
   5   4   3     1329.41     1207.05     46.56 o 
   6   4   3      466.75      529.47     33.93 o 
   7   4   3       22.47       17.21     10.68 o 
   8   4   3       46.73       61.80     17.91 o 
   9   4   3       82.51       89.61     20.72 o 
  -8   5   3      159.46      158.07     31.17 o 
  -7   5   3      532.84      474.84     35.72 o 
  -6   5   3      495.75      484.64     37.98 o 
  -5   5   3      981.53      951.32     51.60 o 
  -4   5   3     1085.00     1186.80     28.31 o 
  -3   5   3      231.90      279.85     11.03 o 
  -2   5   3     2818.79     2987.31     26.80 o 
  -1   5   3     5669.24     5672.39    128.06 o 
   0   5   3    10628.92    11775.35    428.68 o 
   1   5   3     5669.25     5818.60    217.77 o 
   2   5   3     2818.79     2902.80    104.86 o 
   3   5   3      231.90      302.40     16.02 o 
   4   5   3     1085.00     1026.95     35.18 o 
   5   5   3      981.53      916.94     42.32 o 
   6   5   3      495.75      435.46     32.39 o 
   7   5   3      532.84      605.01     56.77 o 
   8   5   3      159.46      150.48     26.65 o 
  -8   6   3      232.45      234.97     32.89 o 
  -7   6   3      410.49      372.45     34.37 o 
  -6   6   3      418.06      472.34     34.43 o 
  -5   6   3      409.77      395.99     29.31 o 
  -4   6   3       57.90       72.50     12.22 o 
  -3   6   3     2665.86     2604.53     61.20 o 
  -2   6   3      922.51      956.80     20.30 o 
  -1   6   3     2099.35     2239.85     31.55 o 
   0   6   3       37.34       36.95      8.86 o 
   1   6   3     2099.35     2342.06    216.12 o 
   2   6   3      922.51      907.42     27.03 o 
   3   6   3     2665.86     2498.08    127.96 o 
   4   6   3       57.90       64.79     15.31 o 
   5   6   3      409.77      393.03     30.48 o 
   6   6   3      418.06      436.65     33.99 o 
   7   6   3      410.49      382.74     34.57 o 
   8   6   3      232.45      248.14     33.33 o 
  -8   7   3       40.29       62.01     18.14 o 
  -7   7   3      196.81      169.97     27.85 o 
  -6   7   3      414.81      377.94     33.57 o 
  -5   7   3      540.09      540.90     28.57 o 
  -4   7   3      751.76      734.54     37.00 o 
  -3   7   3      654.40      612.96     27.37 o 
  -2   7   3     2230.41     2167.57     51.63 o 
  -1   7   3     3686.00     3605.44     60.60 o 
   0   7   3     2691.02     2794.93     58.91 o 
   1   7   3     3686.00     3717.18    106.51 o 
   2   7   3     2230.41     2299.60     61.09 o 
   3   7   3      654.40      625.20     25.96 o 
   4   7   3      751.76      805.11     40.70 o 
   5   7   3      540.09      472.36     34.09 o 
   6   7   3      414.81      427.80     34.72 o 
   7   7   3      196.81      195.28     28.80 o 
   8   7   3       40.29       39.40     16.74 o 
  -7   8   3       48.88       50.26     23.94 o 
  -6   8   3      111.29      159.91     26.42 o 
  -5   8   3      227.30      224.52     25.09 o 
  -4   8   3      271.67      352.48     24.33 o 
  -3   8   3     1362.78     1274.32     41.13 o 
  -2   8   3      572.29      507.66     20.67 o 
  -1   8   3      182.80      189.27     16.33 o 
   0   8   3     1457.02     1453.39     43.26 o 
   1   8   3      182.80      218.57     18.59 o 
   2   8   3      572.28      600.86     25.75 o 
   3   8   3     1362.78     1298.46     70.60 o 
   4   8   3      271.67      247.90     27.71 o 
   5   8   3      227.30      288.62     31.36 o 
   6   8   3      111.29      107.81     21.02 o 
   7   8   3       48.88       43.77     22.29 o 
  -6   9   3      184.40      208.72     30.88 o 
  -5   9   3      185.89      177.70     27.44 o 
  -4   9   3      700.99      665.26     36.55 o 
  -3   9   3      241.53      241.90     22.54 o 
  -2   9   3      922.39      851.01     44.80 o 
  -1   9   3      247.82      200.92     18.94 o 
   0   9   3      887.68      864.43     41.34 o 
   1   9   3      247.82      250.96     17.07 o 
   2   9   3      922.39      857.63     32.72 o 
   3   9   3      241.53      258.53     21.49 o 
   4   9   3      700.99      616.35     39.10 o 
   5   9   3      185.89      254.19     31.46 o 
   6   9   3      184.40      199.83     29.62 o 
  -5  10   3        0.27        7.75     11.58 o 
  -4  10   3      124.94      153.29     25.43 o 
  -3  10   3      445.41      388.51     32.95 o 
  -2  10   3      610.37      642.34     44.48 o 
  -1  10   3      469.32      439.76     33.22 o 
   0  10   3     1116.50      991.11     60.48 o 
   1  10   3      469.32      432.85     33.54 o 
   2  10   3      610.37      640.53     38.21 o 
   3  10   3      445.41      477.34     34.02 o 
   4  10   3      124.94       64.70    101.56 o 
   5  10   3        0.27        0.00     21.47 o 
  -4  11   3      264.71      297.52     33.96 o 
  -3  11   3      128.62      163.50     27.03 o 
  -2  11   3      328.86      403.20     34.09 o 
  -1  11   3      152.71      192.60     27.88 o 
   0  11   3      153.61      134.07     23.93 o 
   1  11   3      152.71      168.77     39.84 o 
   2  11   3      328.86      334.96     33.86 o 
   3  11   3      128.62      164.31     37.57 o 
   4  11   3      264.71      313.35     50.37 o 
  -2  12   3       71.36       99.49     31.38 o 
  -1  12   3      290.76      412.01     50.78 o 
   0  12   3      363.79      334.05     35.85 o 
   1  12   3      290.76      325.24     35.82 o 
   2  12   3       71.37       95.78     30.96 o 
   0   0   4     4116.79     3941.25     37.78 o 
   1   0   4     1423.08     1337.01     25.28 o 
   2   0   4     3646.35     4089.85     70.02 o 
   3   0   4     2437.91     2608.52     67.21 o 
   4   0   4     1003.59      873.32     20.67 o 
   5   0   4     3243.09     3287.99     74.25 o 
   6   0   4      388.15      332.30     19.90 o 
   7   0   4     1333.02     1251.53     44.27 o 
   8   0   4        0.46        3.73      7.33 o 
   9   0   4        7.58       13.82     12.20 o 
  -9   1   4      160.63      201.88     41.70 o 
  -8   1   4       36.15       31.01      8.74 o 
  -7   1   4       70.57       72.48     11.00 o 
  -6   1   4       33.56       46.57      9.12 o 
  -5   1   4     3132.13     3056.17     95.67 o 
  -4   1   4      498.14      321.21     74.96 o 
  -3   1   4    29246.93    30403.62   1794.81 o 
  -2   1   4    10863.50    11278.63    441.74 o 
  -1   1   4    18448.38    20925.28    223.05 o 
   0   1   4    14770.15    14859.41    593.98 o 
   1   1   4    18448.37    20313.50    244.06 o 
   2   1   4    10863.49    11695.39    212.51 o 
   3   1   4    29246.95    30949.55    579.62 o 
   4   1   4      498.14      482.28     20.38 o 
   5   1   4     3132.13     3106.01     91.83 o 
   6   1   4       33.56       43.51      7.80 o 
   7   1   4       70.57       79.48     14.05 o 
   8   1   4       36.15       33.67     13.05 o 
   9   1   4      160.63      161.29     25.45 o 
  -9   2   4       86.96       91.71     22.29 o 
  -8   2   4      253.76      209.86     69.77 o 
  -7   2   4      577.88      478.01    139.87 o 
  -6   2   4      373.17      391.53     24.67 o 
  -5   2   4      621.55      561.86     19.44 o 
  -4   2   4      116.83       96.49      8.88 o 
  -3   2   4       13.79       29.24      5.12 o 
  -2   2   4     1380.21     1428.15     34.03 o 
  -1   2   4    17470.14    18935.27    235.37 o 
   0   2   4      148.62      148.33      5.21 o 
   1   2   4    17470.15    18489.11    106.43 o 
   2   2   4     1380.22     1430.43     43.80 o 
   3   2   4       13.79       28.23      4.16 o 
   4   2   4      116.83      123.52      9.68 o 
   5   2   4      621.55      659.98     24.67 o 
   6   2   4      373.17      355.71     57.80 o 
   7   2   4      577.88      659.70     38.37 o 
   8   2   4      253.76      240.75     29.12 o 
   9   2   4       86.96      150.56     28.90 o 
  -9   3   4      554.84      534.84     39.44 o 
  -8   3   4       32.82       54.46     16.34 o 
  -7   3   4      791.57      781.42     41.88 o 
  -6   3   4      203.10      186.65     16.63 o 
  -5   3   4      921.68      899.58     64.53 o 
  -4   3   4       57.93       65.69      9.36 o 
  -3   3   4     8530.54     8603.44    316.59 o 
  -2   3   4      673.43      695.61     14.86 o 
  -1   3   4     7621.89     7277.52   1142.29 o 
   0   3   4     2609.44     2974.19     32.18 o 
   1   3   4     7621.85     8155.17    225.28 o 
   2   3   4      673.44      846.08     18.88 o 
   3   3   4     8530.54     8883.52    179.36 o 
   4   3   4       57.93       68.75      5.96 o 
   5   3   4      921.68      853.07     38.66 o 
   6   3   4      203.10      210.44     42.94 o 
   7   3   4      791.56      763.70     42.75 o 
   8   3   4       32.82       30.06     14.27 o 
   9   3   4      554.84      584.77     41.70 o 
  -9   4   4       32.67       80.61     19.33 o 
  -8   4   4       16.70       48.95     15.69 o 
  -7   4   4      432.49      414.06     31.92 o 
  -6   4   4      450.71      435.00     26.92 o 
  -5   4   4     1035.77     1100.10     28.15 o 
  -4   4   4     1666.46     1670.79     45.64 o 
  -3   4   4      521.76      542.84     14.96 o 
  -2   4   4     1330.98     1181.05     22.30 o 
  -1   4   4     9427.20     9930.48    145.22 o 
   0   4   4     1052.96     1301.47     33.79 o 
   1   4   4     9427.19     9489.73    186.30 o 
   2   4   4     1330.98     1232.62     26.00 o 
   3   4   4      521.76      529.47     22.82 o 
   4   4   4     1666.47     1719.26     50.79 o 
   5   4   4     1035.77      946.15     74.52 o 
   6   4   4      450.71      425.36     36.33 o 
   7   4   4      432.49      418.10     41.70 o 
   8   4   4       16.70       54.24     16.51 o 
   9   4   4       32.67       59.72     17.80 o 
  -8   5   4       57.51       42.33     17.13 o 
  -7   5   4      143.48      159.52     25.63 o 
  -6   5   4      507.94      509.04     34.71 o 
  -5   5   4     1058.72     1007.30     32.98 o 
  -4   5   4     1279.49     1336.74     40.46 o 
  -3   5   4     8128.63     7892.72    103.99 o 
  -2   5   4      593.55      655.30     12.94 o 
  -1   5   4     1587.51     1615.69     19.10 o 
   0   5   4     1080.40     1167.21     90.71 o 
   1   5   4     1587.51     1583.17     77.61 o 
   2   5   4      593.55      343.51    195.09 o 
   3   5   4     8128.61     8160.85     77.41 o 
   4   5   4     1279.49     1161.34    101.35 o 
   5   5   4     1058.72      970.22     43.64 o 
   6   5   4      507.94      494.63     34.00 o 
   7   5   4      143.48      124.36     23.20 o 
   8   5   4       57.51       67.69     18.52 o 
  -8   6   4       11.82       30.94     14.08 o 
  -7   6   4      257.76      306.45     34.35 o 
  -6   6   4      286.00      288.49     31.36 o 
  -5   6   4     2085.42     1842.29    117.87 o 
  -4   6   4      969.01      945.90     27.38 o 
  -3   6   4       61.29       77.46      9.31 o 
  -2   6   4      562.88      574.28     16.48 o 
  -1   6   4     2436.53     2422.03     51.35 o 
   0   6   4      200.56      136.88     33.41 o 
   1   6   4     2436.53     2260.03    105.48 o 
   2   6   4      562.88      583.57     21.80 o 
   3   6   4       61.29       83.32     11.08 o 
   4   6   4      969.00      967.94     42.33 o 
   5   6   4     2085.42     1986.08     64.95 o 
   6   6   4      286.00      254.63     30.06 o 
   7   6   4      257.76      269.32     32.68 o 
   8   6   4       11.82        5.81     11.08 o 
  -8   7   4      111.49      123.48     24.80 o 
  -7   7   4      221.68      236.64     31.38 o 
  -6   7   4      323.27      297.23     32.60 o 
  -5   7   4      933.38      832.23     47.68 o 
  -4   7   4      272.45      294.42     21.67 o 
  -3   7   4     2950.26     2843.49     57.44 o 
  -2   7   4     1992.82     1854.58     38.46 o 
  -1   7   4     1771.32     1827.61     31.08 o 
   0   7   4     4045.76     4389.76     97.43 o 
   1   7   4     1771.32     1843.86     51.70 o 
   2   7   4     1992.82     2070.95     51.80 o 
   3   7   4     2950.26     2899.64     89.49 o 
   4   7   4      272.45      306.77     27.51 o 
   5   7   4      933.38      937.91     46.71 o 
   6   7   4      323.27      371.74     33.38 o 
   7   7   4      221.68      204.84     29.92 o 
   8   7   4      111.49      105.11     24.52 o 
  -7   8   4      115.35      146.26     41.90 o 
  -6   8   4       57.92       91.29     19.98 o 
  -5   8   4      400.64      409.35     26.75 o 
  -4   8   4      322.21      370.62     24.67 o 
  -3   8   4      224.25      229.04     21.19 o 
  -2   8   4      908.43      900.80     41.94 o 
  -1   8   4     1253.23     1256.88     40.93 o 
   0   8   4       22.28       28.04      6.69 o 
   1   8   4     1253.23     1224.48     36.49 o 
   2   8   4      908.43      806.35     34.95 o 
   3   8   4      224.25      222.53     25.69 o 
   4   8   4      322.21      258.70     28.17 o 
   5   8   4      400.64      443.48     40.87 o 
   6   8   4       57.92       64.47     18.09 o 
   7   8   4      115.35      171.49     28.88 o 
  -6   9   4      225.32      260.38     34.39 o 
  -5   9   4      145.03      149.94     25.77 o 
  -4   9   4       11.87       10.16      9.60 o 
  -3   9   4      322.16      369.89     25.17 o 
  -2   9   4     1086.07      994.27     37.53 o 
  -1   9   4       95.79      117.67     15.72 o 
   0   9   4     1959.28     1751.79     58.63 o 
   1   9   4       95.79       95.66     12.30 o 
   2   9   4     1086.08      977.71     34.40 o 
   3   9   4      322.16      333.88     27.95 o 
   4   9   4       11.87        2.14     10.36 o 
   5   9   4      145.03      166.41     28.69 o 
   6   9   4      225.32      240.32     32.93 o 
  -5  10   4      165.84      174.16     27.76 o 
  -4  10   4      704.33      712.40     36.53 o 
  -3  10   4       22.98       11.91     10.82 o 
  -2  10   4      548.88      546.39     29.65 o 
  -1  10   4      899.58      925.48     47.09 o 
   0  10   4       10.14       12.85     11.80 o 
   1  10   4      899.58      942.78     47.72 o 
   2  10   4      548.88      548.13     29.72 o 
   3  10   4       22.98       23.27     12.58 o 
   4  10   4      704.33      717.51     63.16 o 
   5  10   4      165.84      151.18     25.38 o 
  -4  11   4      147.59      182.12     23.32 o 
  -3  11   4      111.26      135.50     19.93 o 
  -2  11   4       79.09      126.54     24.52 o 
  -1  11   4       25.26       56.75     18.54 o 
   0  11   4      459.46      413.25     49.95 o 
   1  11   4       25.26       45.70     15.60 o 
   2  11   4       79.09       62.34     24.77 o 
   3  11   4      111.26      146.97     36.33 o 
   4  11   4      147.59      209.31     43.35 o 
  -2  12   4      333.72      359.29     37.63 o 
  -1  12   4       31.53       49.95     25.18 o 
   0  12   4       22.04       38.13     15.86 o 
   1  12   4       31.53       45.19     15.57 o 
   2  12   4      333.72      261.33     47.89 o 
   1   0   5     1739.19     1415.74    308.65 o 
   2   0   5      340.66      320.01      7.48 o 
   3   0   5     5707.14     5523.01    169.89 o 
   4   0   5     1341.46     1420.53     32.22 o 
   5   0   5     1046.89     1083.45     35.10 o 
   6   0   5      224.92      264.07     15.79 o 
   7   0   5      288.79      263.72     17.50 o 
   8   0   5      173.88      193.89     26.27 o 
   9   0   5      350.44      178.70    197.96 o 
  -8   1   5       43.59       50.13     10.26 o 
  -7   1   5     1201.32     1239.13     39.12 o 
  -6   1   5      226.07      160.54     61.87 o 
  -5   1   5     4643.00     4354.46    285.48 o 
  -4   1   5     1812.86     2021.03     53.68 o 
  -3   1   5      262.89      236.00     24.24 o 
  -2   1   5     3601.31     4021.19     86.93 o 
  -1   1   5    37010.21    38514.22    493.10 o 
   0   1   5      534.86      615.89     64.95 o 
   1   1   5    37010.21    39752.04    281.20 o 
   2   1   5     3601.31     4118.86     94.44 o 
   3   1   5      262.89      267.31     13.94 o 
   4   1   5     1812.86     1969.54     45.88 o 
   5   1   5     4643.00     4690.65    145.56 o 
   6   1   5      226.07      240.87     15.02 o 
   7   1   5     1201.32     1253.68     51.18 o 
   8   1   5       43.59       50.69     17.55 o 
   9   1   5       96.85      141.10     24.98 o 
  -9   2   5      117.15      133.35     35.50 o 
  -8   2   5       16.29       20.67     13.44 o 
  -7   2   5       51.85       49.14     16.62 o 
  -6   2   5      166.08      143.58     36.61 o 
  -5   2   5     3190.46     3080.18    122.10 o 
  -4   2   5      379.65      323.85     24.02 o 
  -3   2   5     9538.67     7026.25   2378.54 o 
  -2   2   5     2486.46     2430.12     30.85 o 
  -1   2   5     7639.44     8352.65    106.98 o 
   0   2   5     3491.28     3977.11     57.28 o 
   1   2   5     7639.40     7554.67    563.57 o 
   2   2   5     2486.47     2658.69     26.58 o 
   3   2   5     9538.66     9934.54    222.56 o 
   4   2   5      379.65      419.54     25.12 o 
   5   2   5     3190.46     2909.74    160.47 o 
   6   2   5      166.08      158.12     21.16 o 
   7   2   5       51.85       70.92     17.49 o 
   8   2   5       16.29       33.48     13.93 o 
   9   2   5      117.15      142.81     25.10 o 
  -9   3   5        9.17       24.84     12.79 o 
  -8   3   5        9.33       25.37     12.46 o 
  -7   3   5      818.89      790.45     33.03 o 
  -6   3   5      741.38      684.58     23.78 o 
  -5   3   5     4392.23     4229.40     90.69 o 
  -4   3   5      923.14      815.54     21.98 o 
  -3   3   5       11.75       26.21      4.97 o 
  -2   3   5      984.32     1051.41     22.34 o 
  -1   3   5     7382.85     7771.36    100.41 o 
   0   3   5     1344.67     1416.56     21.97 o 
   1   3   5     7382.87     7148.22    234.84 o 
   2   3   5      984.32     1094.31     21.21 o 
   3   3   5       11.75       15.85      4.37 o 
   4   3   5      923.14      972.46     49.87 o 
   5   3   5     4392.23     4214.41    133.14 o 
   6   3   5      741.37      693.41     46.03 o 
   7   3   5      818.89      740.37     41.87 o 
   8   3   5        9.33       11.32     12.18 o 
   9   3   5        9.17       32.54     14.81 o 
  -9   4   5       41.85       45.04     16.52 o 
  -8   4   5      154.65      148.09     24.98 o 
  -7   4   5        3.46        5.46     10.02 o 
  -6   4   5       58.13       85.21     13.29 o 
  -5   4   5     1328.08     1240.78     46.78 o 
  -4   4   5       80.80      101.08      9.84 o 
  -3   4   5     6743.75     6830.17     69.49 o 
  -2   4   5     2147.06     2273.06     47.02 o 
  -1   4   5     5399.27     5799.38     63.10 o 
   0   4   5     4461.73     5293.58    131.21 o 
   1   4   5     5399.27     6067.69    122.99 o 
   2   4   5     2147.06     2293.05     35.30 o 
   3   4   5     6743.75     6713.99    160.95 o 
   4   4   5       80.80      105.08     16.64 o 
   5   4   5     1328.08     1257.34     48.02 o 
   6   4   5       58.13       77.41     16.99 o 
   7   4   5        3.46        6.36     10.92 o 
   8   4   5      154.65      187.91     28.03 o 
   9   4   5       41.85       56.16     17.64 o 
  -8   5   5       81.36      109.95     39.01 o 
  -7   5   5     1134.90     1191.31     55.67 o 
  -6   5   5        1.71        9.79      8.87 o 
  -5   5   5     1522.38     1375.01     68.25 o 
  -4   5   5      351.07      335.91     13.70 o 
  -3   5   5       84.17      101.27      8.74 o 
  -2   5   5      989.27     1066.66     24.66 o 
  -1   5   5     8082.93     8182.28    239.62 o 
   0   5   5       21.70       33.81      4.13 o 
   1   5   5     8082.93     8441.19    176.32 o 
   2   5   5      989.26     1086.99     32.82 o 
   3   5   5       84.17      132.33     11.53 o 
   4   5   5      351.07      315.18     24.05 o 
   5   5   5     1522.38     1372.22    126.95 o 
   6   5   5        1.71       13.79     10.92 o 
   7   5   5     1134.90     1156.49     86.08 o 
   8   5   5       81.36       85.64     20.86 o 
  -8   6   5       26.58       30.26     14.13 o 
  -7   6   5      158.05      144.60     38.39 o 
  -6   6   5      561.31      523.84     71.42 o 
  -5   6   5       77.25      114.38     19.70 o 
  -4   6   5      160.62      172.94     14.62 o 
  -3   6   5     2887.25     2427.74    117.45 o 
  -2   6   5     1133.77     1187.95     24.34 o 
  -1   6   5     1544.30     1427.90     37.13 o 
   0   6   5     3982.61     4148.46    133.69 o 
   1   6   5     1544.30     1581.79     34.87 o 
   2   6   5     1133.77     1179.34     30.63 o 
   3   6   5     2887.25     2625.66     78.82 o 
   4   6   5      160.62      210.80     23.78 o 
   5   6   5       77.25       72.89     20.64 o 
   6   6   5      561.31      553.55     38.09 o 
   7   6   5      158.05      136.32     24.93 o 
   8   6   5       26.58       29.79     14.59 o 
  -7   7   5       96.84      106.47     22.48 o 
  -6   7   5       87.59       92.20     20.12 o 
  -5   7   5      111.20      123.49     22.59 o 
  -4   7   5     2429.99     2383.00     56.53 o 
  -3   7   5      264.22      248.08     16.38 o 
  -2   7   5     1635.24     1630.25     35.77 o 
  -1   7   5     3555.29     3403.16    104.93 o 
   0   7   5      462.88      361.42     83.75 o 
   1   7   5     3555.29     3791.28     57.50 o 
   2   7   5     1635.24     1664.79     54.44 o 
   3   7   5      264.22      232.63     36.73 o 
   4   7   5     2429.99     2369.86     68.75 o 
   5   7   5      111.20      147.31     23.14 o 
   6   7   5       87.59      108.10     22.00 o 
   7   7   5       96.84      151.26     26.25 o 
  -7   8   5      229.09      216.62     33.35 o 
  -6   8   5      166.26      191.28     28.59 o 
  -5   8   5       96.91      103.68     17.73 o 
  -4   8   5      201.89      203.12     21.63 o 
  -3   8   5     1604.86     1719.63     48.60 o 
  -2   8   5       80.09       75.86     29.82 o 
  -1   8   5      941.44     1008.78     29.35 o 
   0   8   5     1563.91     1383.28     49.85 o 
   1   8   5      941.44     1043.00     44.04 o 
   2   8   5       80.09       63.70     11.16 o 
   3   8   5     1604.85     1507.96     57.38 o 
   4   8   5      201.89      181.42     24.81 o 
   5   8   5       96.91      111.90     21.60 o 
   6   8   5      166.26      172.01     27.53 o 
   7   8   5      229.09      264.53     34.06 o 
  -6   9   5       92.30      116.72     23.73 o 
  -5   9   5      522.01      518.64     31.19 o 
  -4   9   5      442.64      406.58     26.92 o 
  -3   9   5      376.09      358.64     25.82 o 
  -2   9   5      366.04      365.47     23.87 o 
  -1   9   5      689.73      742.41     40.90 o 
   0   9   5      117.94      118.30     20.28 o 
   1   9   5      689.73      593.25     53.67 o 
   2   9   5      366.04      352.76     19.43 o 
   3   9   5      376.09      395.87     30.03 o 
   4   9   5      442.64      425.17     33.22 o 
   5   9   5      522.01      535.01     38.96 o 
   6   9   5       92.31       98.58     21.68 o 
  -5  10   5      108.97      144.07     25.98 o 
  -4  10   5       27.84       53.07     14.07 o 
  -3  10   5      485.85      467.98     65.43 o 
  -2  10   5      526.46      469.44     28.18 o 
  -1  10   5      436.34      470.08     35.07 o 
   0  10   5     1014.36      955.57     47.36 o 
   1  10   5      436.33      402.33     32.63 o 
   2  10   5      526.46      507.44     35.15 o 
   3  10   5      485.86      531.73     49.33 o 
   4  10   5       27.84       21.58     15.28 o 
   5  10   5      108.97      150.20     25.29 o 
  -4  11   5      266.18      271.73     27.59 o 
  -3  11   5       39.71       38.80     13.19 o 
  -2  11   5      327.78      321.18     34.44 o 
  -1  11   5       79.56       94.95     21.44 o 
   0  11   5       16.84       25.60     20.64 o 
   1  11   5       79.56      106.82     21.10 o 
   2  11   5      327.78      296.01     47.48 o 
   3  11   5       39.71       26.01     18.99 o 
   4  11   5      266.18      272.74     33.72 o 
  -2  12   5      215.73      276.81     34.44 o 
  -1  12   5       55.50       54.08     24.36 o 
   0  12   5      438.55      449.18     37.06 o 
   1  12   5       55.50       59.66     18.10 o 
   2  12   5      215.73      224.58     45.00 o 
   0   0   6    15252.28    16419.58    253.28 o 
   1   0   6    28271.98    29715.84    500.60 o 
   2   0   6       29.77       78.38      8.80 o 
   3   0   6     1288.55     1289.57     44.11 o 
   4   0   6     1859.48     1839.07     68.79 o 
   5   0   6      670.34      642.10     28.01 o 
   6   0   6     1502.54     1544.14     34.40 o 
   7   0   6     1181.19     1169.15     79.30 o 
   8   0   6        2.34        6.75     10.17 o 
   9   0   6        0.15       19.40     17.55 o 
  -9   1   6      304.67      346.37     48.72 o 
  -8   1   6        1.80        7.73      7.36 o 
  -7   1   6      566.58      432.94     84.11 o 
  -6   1   6      794.91      680.70     29.56 o 
  -5   1   6     1924.22     1733.88     51.60 o 
  -4   1   6     3781.28     3745.81     98.77 o 
  -3   1   6    12517.91    12808.76    339.89 o 
  -2   1   6     3257.72     3479.99     62.49 o 
  -1   1   6     4018.92     4052.53    117.78 o 
   0   1   6      617.98      381.40    163.35 o 
   1   1   6     4018.92     4173.64     43.56 o 
   2   1   6     3257.72     3562.18     69.30 o 
   3   1   6    12517.92    12910.14    212.92 o 
   4   1   6     3781.28     3841.15     72.07 o 
   5   1   6     1924.21     2123.38     76.15 o 
   6   1   6      794.91      775.52     52.98 o 
   7   1   6      566.58      533.79     34.73 o 
   8   1   6        1.80        0.00      9.69 o 
   9   1   6      304.67      323.73     39.01 o 
  -9   2   6      241.76      336.88     52.02 o 
  -8   2   6       24.83       33.56     10.98 o 
  -7   2   6     1378.36     1376.86     43.08 o 
  -6   2   6       75.68       54.71     22.64 o 
  -5   2   6     1335.77     1333.73     43.43 o 
  -4   2   6      328.62      230.67     45.38 o 
  -3   2   6       44.05       64.85      7.31 o 
  -2   2   6      203.50      246.69      9.18 o 
  -1   2   6    15368.24    15859.13    188.00 o 
   0   2   6      124.71      113.08     10.90 o 
   1   2   6    15368.23    15767.35    315.13 o 
   2   2   6      203.50      181.26      8.89 o 
   3   2   6       44.05       39.42      5.18 o 
   4   2   6      328.62      348.21     17.81 o 
   5   2   6     1335.78     1238.62     55.59 o 
   6   2   6       75.68       96.24     17.69 o 
   7   2   6     1378.36     1314.26     54.44 o 
   8   2   6       24.83       19.99     11.76 o 
   9   2   6      241.76      283.77     33.97 o 
  -9   3   6        2.85        1.71      9.06 o 
  -8   3   6      293.85      273.00     31.43 o 
  -7   3   6       18.00       22.04     12.42 o 
  -6   3   6       26.31       25.71      7.09 o 
  -5   3   6     1407.06     1463.95     36.05 o 
  -4   3   6      281.49      287.09     13.82 o 
  -3   3   6     7266.16     7196.31    171.20 o 
  -2   3   6     3050.95     2888.27     79.80 o 
  -1   3   6     1719.83     1642.13     32.89 o 
   0   3   6      141.26      141.99      9.74 o 
   1   3   6     1719.83     1678.59     89.09 o 
   2   3   6     3050.96     3144.35     73.99 o 
   3   3   6     7266.16     7281.05    179.09 o 
   4   3   6      281.48      290.87     28.18 o 
   5   3   6     1407.06     1330.13     48.31 o 
   6   3   6       26.31       44.67     13.52 o 
   7   3   6       18.00       14.48     10.75 o 
   8   3   6      293.85      326.44     34.48 o 
   9   3   6        2.85       10.63     12.38 o 
  -9   4   6       64.14       83.85     24.77 o 
  -8   4   6       25.78       44.57     15.34 o 
  -7   4   6      607.57      503.33     35.65 o 
  -6   4   6       86.23      112.58     15.15 o 
  -5   4   6     1737.62     1629.43     35.03 o 
  -4   4   6      762.21      816.03     37.23 o 
  -3   4   6     1589.62     1811.42     30.46 o 
  -2   4   6     3964.24     4231.98    133.67 o 
  -1   4   6     7957.15     8157.67    113.12 o 
   0   4   6     2980.43     2902.48     70.45 o 
   1   4   6     7957.16     7994.40     83.90 o 
   2   4   6     3964.24     4136.77    124.88 o 
   3   4   6     1589.62     1768.72     64.68 o 
   4   4   6      762.21      753.13     51.60 o 
   5   4   6     1737.62     1640.44     55.46 o 
   6   4   6       86.22      117.43     20.86 o 
   7   4   6      607.57      600.22     39.54 o 
   8   4   6       25.77       31.65     13.98 o 
   9   4   6       64.14       81.37     23.94 o 
  -8   5   6       46.95       65.11     19.10 o 
  -7   5   6      342.24      314.55     33.43 o 
  -6   5   6       55.99       52.40     14.85 o 
  -5   5   6     1550.63     1488.23     41.85 o 
  -4   5   6      351.73      376.51     16.57 o 
  -3   5   6     3410.57     3201.24    107.66 o 
  -2   5   6     1271.34     1278.18     28.85 o 
  -1   5   6     2358.04     2885.68     65.26 o 
   0   5   6     1999.02     2035.16     27.12 o 
   1   5   6     2358.06     2379.41     57.80 o 
   2   5   6     1271.33     1152.23     52.43 o 
   3   5   6     3410.57     3380.94     56.78 o 
   4   5   6      351.73      309.66     24.07 o 
   5   5   6     1550.62     1433.40     93.51 o 
   6   5   6       55.99       67.23     17.34 o 
   7   5   6      342.24      285.19     50.57 o 
   8   5   6       46.95       87.00     20.03 o 
  -8   6   6      146.06      166.24     28.28 o 
  -7   6   6      286.67      318.70     44.17 o 
  -6   6   6      168.50      186.03     26.78 o 
  -5   6   6      802.21      778.60     41.58 o 
  -4   6   6      530.41      473.86     20.60 o 
  -3   6   6      672.34      668.81     24.69 o 
  -2   6   6     1029.68      909.97     29.35 o 
  -1   6   6     4225.17     3970.92    422.47 o 
   0   6   6       47.11       60.24      7.55 o 
   1   6   6     4225.17     4053.95     82.59 o 
   2   6   6     1029.67     1188.87     39.55 o 
   3   6   6      672.34      623.16     48.50 o 
   4   6   6      530.41      516.39     31.96 o 
   5   6   6      802.21      796.75     42.33 o 
   6   6   6      168.50      144.30     23.63 o 
   7   6   6      286.67      342.38     33.38 o 
   8   6   6      146.06      137.71     26.56 o 
  -7   7   6       52.31       80.40     21.16 o 
  -6   7   6      241.85      288.34     32.82 o 
  -5   7   6       32.94       18.87     12.00 o 
  -4   7   6     1228.66     1188.72     41.21 o 
  -3   7   6      756.20      722.21     25.30 o 
  -2   7   6     3109.91     2952.14     41.77 o 
  -1   7   6     1270.41     1133.35     29.98 o 
   0   7   6     1439.24     1461.07     39.63 o 
   1   7   6     1270.41     1282.38     64.93 o 
   2   7   6     3109.91     3034.50     47.73 o 
   3   7   6      756.20      734.85     52.84 o 
   4   7   6     1228.66     1160.89     76.99 o 
   5   7   6       32.94       34.31     13.46 o 
   6   7   6      241.85      244.60     30.80 o 
   7   7   6       52.31       68.90     18.75 o 
  -7   8   6      240.57      261.29     35.46 o 
  -6   8   6      130.61      127.95     23.20 o 
  -5   8   6      519.44      471.14     29.15 o 
  -4   8   6      493.92      446.66     27.41 o 
  -3   8   6      286.24      274.66     23.16 o 
  -2   8   6     1613.90     1518.70     37.35 o 
  -1   8   6     2518.37     2554.11     67.49 o 
   0   8   6      140.88       60.86     44.04 o 
   1   8   6     2518.37     2497.51     63.99 o 
   2   8   6     1613.89     1605.53     36.79 o 
   3   8   6      286.24      295.77     25.80 o 
   4   8   6      493.92      477.19     33.28 o 
   5   8   6      519.44      492.22     36.49 o 
   6   8   6      130.61      148.42     25.82 o 
   7   8   6      240.57      302.32     36.57 o 
  -6   9   6      117.07      104.01     22.85 o 
  -5   9   6      284.00      360.31     29.86 o 
  -4   9   6       76.11       73.96     14.76 o 
  -3   9   6     1176.32     1187.51     43.46 o 
  -2   9   6       88.27       61.75     18.63 o 
  -1   9   6     1025.00      957.71     30.91 o 
   0   9   6       14.65       15.08     12.18 o 
   1   9   6     1025.00      945.81     66.88 o 
   2   9   6       88.26      105.05     15.42 o 
   3   9   6     1176.32     1197.22     42.09 o 
   4   9   6       76.11      104.87     20.69 o 
   5   9   6      284.00      321.32     34.68 o 
   6   9   6      117.07      163.69     27.03 o 
  -5  10   6      149.46      188.51     23.87 o 
  -4  10   6      401.68      412.68     29.29 o 
  -3  10   6      110.02      135.97     20.07 o 
  -2  10   6      465.08      498.42     29.23 o 
  -1  10   6      413.08      433.43     36.95 o 
   0  10   6       32.08       43.27     15.52 o 
   1  10   6      413.08      421.10     49.13 o 
   2  10   6      465.08      483.85     51.60 o 
   3  10   6      110.02      105.40     20.63 o 
   4  10   6      401.68      358.39     32.92 o 
   5  10   6      149.46      178.12     40.66 o 
  -4  11   6        1.88        4.64      8.87 o 
  -3  11   6      118.03       90.62     48.12 o 
  -2  11   6      205.45      230.73     38.60 o 
  -1  11   6      109.97      127.40     23.73 o 
   0  11   6      723.22      678.71     64.40 o 
   1  11   6      109.97      108.58     22.33 o 
   2  11   6      205.45      163.07     38.39 o 
   3  11   6      118.03      142.43     36.33 o 
   4  11   6        1.88        0.00     11.01 o 
  -1  12   6      186.27      232.02     45.41 o 
   0  12   6        2.47        0.00     13.62 o 
   1  12   6      186.27      210.55     44.17 o 
   1   0   7     1594.93     1529.14    111.55 o 
   2   0   7    16266.52    17703.61    179.15 o 
   3   0   7     9014.89     8847.22    145.20 o 
   4   0   7     4044.19     4157.58    136.66 o 
   5   0   7     6607.12     6088.42    206.31 o 
   6   0   7       21.86       35.34     11.99 o 
   7   0   7      412.56      331.52     23.40 o 
   8   0   7       67.97       94.75     19.82 o 
   9   0   7       44.61       50.92     15.72 o 
  -9   1   7        0.86        0.00     10.32 o 
  -8   1   7      521.45      432.55     82.35 o 
  -7   1   7      502.42      446.68     21.41 o 
  -6   1   7      947.56      826.43     26.34 o 
  -5   1   7     3508.86     3491.82     49.13 o 
  -4   1   7      478.38      530.50     22.23 o 
  -3   1   7       41.41       43.24      6.33 o 
  -2   1   7     3678.53     3459.79     85.69 o 
  -1   1   7     2696.76     2631.77     92.30 o 
   0   1   7     9765.81     9441.70    201.54 o 
   1   1   7     2696.76     2948.28     53.44 o 
   2   1   7     3678.52     3906.02     89.30 o 
   3   1   7       41.41       44.75      4.67 o 
   4   1   7      478.38      477.48     18.76 o 
   5   1   7     3508.85     3504.97    142.36 o 
   6   1   7      947.56      952.46     57.62 o 
   7   1   7      502.42      461.36     32.82 o 
   8   1   7      521.45      558.77     47.48 o 
   9   1   7        0.86       24.77     13.13 o 
  -9   2   7      252.39      290.23     48.72 o 
  -8   2   7      332.84      343.95     26.68 o 
  -7   2   7       69.83       74.64     11.69 o 
  -6   2   7       67.12       50.40     25.55 o 
  -5   2   7      453.07      308.76    109.65 o 
  -4   2   7     4118.65     3856.67    154.04 o 
  -3   2   7     6082.45     5807.42    117.78 o 
  -2   2   7     4936.85     5158.89     92.43 o 
  -1   2   7     8700.14     9259.88    142.10 o 
   0   2   7      107.61      119.16      6.10 o 
   1   2   7     8700.11     9183.84    123.52 o 
   2   2   7     4936.82     4890.46    101.72 o 
   3   2   7     6082.46     6212.33    127.55 o 
   4   2   7     4118.67     4389.24     89.06 o 
   5   2   7      453.08      526.56     28.56 o 
   6   2   7       67.12       63.89     15.46 o 
   7   2   7       69.83       41.98     14.08 o 
   8   2   7      332.84      298.08     34.47 o 
   9   2   7      252.39      246.91     32.27 o 
  -9   3   7       25.02       36.26     14.04 o 
  -8   3   7      133.31      102.86     42.11 o 
  -7   3   7      262.59      284.03     22.41 o 
  -6   3   7      503.90      523.00     21.80 o 
  -5   3   7       64.78       66.37      9.30 o 
  -4   3   7      410.85      346.67     74.10 o 
  -3   3   7      722.76      755.87     29.44 o 
  -2   3   7     1440.10     1564.77     40.39 o 
  -1   3   7     6940.04     6874.27    126.33 o 
   0   3   7    10428.23    11281.99    148.74 o 
   1   3   7     6940.09     6146.87    553.31 o 
   2   3   7     1440.11     1326.53     36.91 o 
   3   3   7      722.76      783.84     31.66 o 
   4   3   7      410.85      475.63     38.60 o 
   5   3   7       64.78       74.70     15.17 o 
   6   3   7      503.90      501.15     32.93 o 
   7   3   7      262.59      267.02     30.05 o 
   8   3   7      133.31      130.62     23.93 o 
   9   3   7       25.02       35.58     15.86 o 
  -9   4   7      297.07      359.39     47.06 o 
  -8   4   7      103.09      106.94     21.91 o 
  -7   4   7      212.78      224.10     31.17 o 
  -6   4   7      447.18      430.89     24.44 o 
  -5   4   7      402.20      432.61     19.12 o 
  -4   4   7     2336.11     2151.31     47.85 o 
  -3   4   7     2472.65     2350.46     82.85 o 
  -2   4   7     2871.56     2684.32     82.18 o 
  -1   4   7     2838.76     3096.58     42.71 o 
   0   4   7     2506.85     2796.61     30.70 o 
   1   4   7     2838.76     3287.77     40.04 o 
   2   4   7     2871.55     2798.33     39.92 o 
   3   4   7     2472.65     2370.18     76.31 o 
   4   4   7     2336.10     2225.52    166.37 o 
   5   4   7      402.20      353.48     35.92 o 
   6   4   7      447.18      507.37     34.84 o 
   7   4   7      212.78      192.91     27.59 o 
   8   4   7      103.09      156.70     26.20 o 
   9   4   7      297.07      333.40     38.53 o 
  -8   5   7      222.46      298.18     34.97 o 
  -7   5   7      178.77      226.99     29.87 o 
  -6   5   7      513.17      619.74     68.32 o 
  -5   5   7     1535.65     1531.37     60.98 o 
  -4   5   7     1656.13     1725.88     58.21 o 
  -3   5   7      237.90      204.93     11.82 o 
  -2   5   7      807.65      778.96     35.89 o 
  -1   5   7     2401.09     2275.64     34.29 o 
   0   5   7     1146.86     1104.97     20.63 o 
   1   5   7     2401.09     2378.76     36.45 o 
   2   5   7      807.65      785.53     31.82 o 
   3   5   7      237.90      251.48     40.87 o 
   4   5   7     1656.12     1654.36     56.77 o 
   5   5   7     1535.65     1527.35     56.32 o 
   6   5   7      513.17      536.39     36.78 o 
   7   5   7      178.77      204.59     29.28 o 
   8   5   7      222.46      247.32     35.50 o 
  -8   6   7       38.14       40.71     21.67 o 
  -7   6   7       30.48       31.70     13.10 o 
  -6   6   7      234.11      252.32     30.33 o 
  -5   6   7     1197.43     1129.48     38.59 o 
  -4   6   7      680.05      685.24     25.17 o 
  -3   6   7     3651.43     3586.30     73.45 o 
  -2   6   7     1205.43     1102.81     25.15 o 
  -1   6   7     2322.09     2258.58    156.58 o 
   0   6   7        1.78       23.94      8.67 o 
   1   6   7     2322.08     2204.18     88.90 o 
   2   6   7     1205.43     1260.00     34.54 o 
   3   6   7     3651.42     3401.88    108.99 o 
   4   6   7      680.05      650.09     36.05 o 
   5   6   7     1197.42     1079.95     54.08 o 
   6   6   7      234.11      256.17     30.65 o 
   7   6   7       30.48       29.11     16.31 o 
   8   6   7       38.14       58.76     18.05 o 
  -7   7   7       87.87      120.81     23.60 o 
  -6   7   7      361.72      334.94     35.17 o 
  -5   7   7      255.38      267.52     30.21 o 
  -4   7   7      437.96      371.57     19.91 o 
  -3   7   7      445.11      412.72     19.96 o 
  -2   7   7      501.51      490.94     18.16 o 
  -1   7   7      764.11      619.81    272.43 o 
   0   7   7     2064.31     1995.82     36.87 o 
   1   7   7      764.11      665.02     24.74 o 
   2   7   7      501.51      500.49     23.57 o 
   3   7   7      445.11      176.91    175.04 o 
   4   7   7      437.96      444.35     31.53 o 
   5   7   7      255.38      283.24     30.65 o 
   6   7   7      361.72      346.99     35.61 o 
   7   7   7       87.87      121.56     23.49 o 
  -7   8   7      116.25      119.54     24.95 o 
  -6   8   7       40.04       33.01     12.70 o 
  -5   8   7      528.26      528.93     38.83 o 
  -4   8   7      364.76      348.45     26.52 o 
  -3   8   7      978.26      945.42     31.14 o 
  -2   8   7     1334.03     1283.22     35.22 o 
  -1   8   7     1833.69     1874.15     44.92 o 
   0   8   7     3852.79     3724.30     65.93 o 
   1   8   7     1833.68     1751.77     53.99 o 
   2   8   7     1334.03     1198.91     31.97 o 
   3   8   7      978.26     1008.84     41.52 o 
   4   8   7      364.77      353.77     31.79 o 
   5   8   7      528.26      526.45     37.78 o 
   6   8   7       40.04       37.77     16.35 o 
   7   8   7      116.25       98.38     21.41 o 
  -6   9   7       85.53       93.11     22.75 o 
  -5   9   7      200.63      231.48     25.70 o 
  -4   9   7      142.77      147.38     23.74 o 
  -3   9   7      656.95      608.29     32.06 o 
  -2   9   7       24.40       22.26     10.80 o 
  -1   9   7     1120.94     1189.43     35.12 o 
   0   9   7      701.47      661.80     30.19 o 
   1   9   7     1120.93     1078.75     71.42 o 
   2   9   7       24.40       63.59     18.58 o 
   3   9   7      656.95      604.42     30.62 o 
   4   9   7      142.78      136.41     39.01 o 
   5   9   7      200.63      208.07     29.63 o 
   6   9   7       85.53      113.54     22.91 o 
  -5  10   7       61.54       83.80     17.71 o 
  -4  10   7       59.72       87.35     16.86 o 
  -3  10   7      236.30      287.97     27.08 o 
  -2  10   7      122.85      147.08     20.56 o 
  -1  10   7      440.02      419.60     34.09 o 
   0  10   7      237.85      223.34     28.08 o 
   1  10   7      440.02      370.47     32.33 o 
   2  10   7      122.85      106.51     30.14 o 
   3  10   7      236.30      245.77     29.78 o 
   4  10   7       59.72       66.06     14.76 o 
   5  10   7       61.54       96.38     20.93 o 
  -3  11   7      305.90      155.25     91.56 o 
  -2  11   7      193.34      216.32     30.21 o 
  -1  11   7      172.97      215.29     30.07 o 
   0  11   7       25.84       41.70     15.47 o 
   1  11   7      172.97      177.93     39.63 o 
   2  11   7      193.34      194.45     41.28 o 
   3  11   7      305.90      267.52     47.48 o 
  -1  12   7      192.66      219.51     31.01 o 
   0  12   7       89.26       75.55     26.83 o 
   1  12   7      192.66      177.93     41.28 o 
   0   0   8    14311.49    14776.16    103.28 o 
   1   0   8     7689.41     7692.37     69.30 o 
   2   0   8     8603.88     8633.50    174.06 o 
   3   0   8     1977.56     1855.03     50.67 o 
   4   0   8      496.49      511.79     17.63 o 
   5   0   8      198.87      220.05     13.77 o 
   6   0   8      224.19      275.17     15.51 o 
   7   0   8      350.20      386.58     24.23 o 
   8   0   8      359.17      368.54     33.12 o 
   9   0   8       42.86       51.34     16.77 o 
  -9   1   8      156.42       88.76     29.31 o 
  -8   1   8      435.23      409.79     26.62 o 
  -7   1   8      162.99      153.59     15.31 o 
  -6   1   8      504.94      454.77     20.33 o 
  -5   1   8      475.96      485.63     19.33 o 
  -4   1   8     1125.58      990.22     41.90 o 
  -3   1   8     1783.96     1868.26     31.35 o 
  -2   1   8     3548.19     3696.16     76.33 o 
  -1   1   8      816.13      838.71     18.77 o 
   0   1   8     2541.75     2204.18    199.25 o 
   1   1   8      816.13      808.01     15.46 o 
   2   1   8     3548.20     3451.45     36.37 o 
   3   1   8     1783.95     1786.30     23.43 o 
   4   1   8     1125.58     1190.60     32.84 o 
   5   1   8      475.96      426.76     17.07 o 
   6   1   8      504.94      538.54     53.76 o 
   7   1   8      162.99      167.22     24.67 o 
   8   1   8      435.23      399.75     33.64 o 
   9   1   8      156.42      190.28     28.79 o 
  -9   2   8      140.33      161.01     37.98 o 
  -8   2   8       41.11       85.92     15.46 o 
  -7   2   8       81.92       52.16     22.07 o 
  -6   2   8     4342.39     4278.20    102.66 o 
  -5   2   8     2419.68     2169.64    106.11 o 
  -4   2   8     3266.25     3373.48    103.77 o 
  -3   2   8      589.98      552.85     15.01 o 
  -2   2   8     6157.23     6388.58    138.35 o 
  -1   2   8     2667.39     2602.57     46.17 o 
   0   2   8    19262.59    19821.55    211.63 o 
   1   2   8     2667.42     2596.58     29.38 o 
   2   2   8     6157.23     6373.74     59.77 o 
   3   2   8      589.98      501.79     13.81 o 
   4   2   8     3266.26     3304.23     90.45 o 
   5   2   8     2419.67     2353.15     85.62 o 
   6   2   8     4342.38     4137.44     91.22 o 
   7   2   8       81.92       85.43     17.81 o 
   8   2   8       41.11      100.24     21.88 o 
   9   2   8      140.33      158.44     27.66 o 
  -9   3   8       48.23       89.17     27.66 o 
  -8   3   8       98.88       43.38     70.18 o 
  -7   3   8      159.06      187.03     21.90 o 
  -6   3   8      571.79      542.72     25.15 o 
  -5   3   8      433.84      272.08     87.71 o 
  -4   3   8     4524.51     4323.54    107.74 o 
  -3   3   8     1454.95     1329.32     22.66 o 
  -2   3   8     6646.75     6381.56     57.76 o 
  -1   3   8      446.54      434.50     11.23 o 
   0   3   8       16.71       17.84      3.49 o 
   1   3   8      446.54      306.72     39.55 o 
   2   3   8     6646.76     6633.23     58.74 o 
   3   3   8     1454.95     1329.00     32.52 o 
   4   3   8     4524.51     3379.29     72.39 o 
   5   3   8      433.84      392.51     28.02 o 
   6   3   8      571.79      515.76     34.39 o 
   7   3   8      159.06      197.60     26.98 o 
   8   3   8       98.88       93.90     20.80 o 
   9   3   8       48.23       89.93     21.71 o 
  -8   4   8       68.83       95.72     21.51 o 
  -7   4   8      279.02      286.03     23.63 o 
  -6   4   8     1869.39     1769.12     65.07 o 
  -5   4   8      301.22      348.49     17.80 o 
  -4   4   8      584.25      524.34     36.35 o 
  -3   4   8     1719.38     1789.80     34.68 o 
  -2   4   8     1460.67     1515.93     23.07 o 
  -1   4   8     1535.75     1877.44     22.59 o 
   0   4   8     6247.48     6803.13     87.43 o 
   1   4   8     1535.75     1591.21     42.37 o 
   2   4   8     1460.67     1738.79     37.33 o 
   3   4   8     1719.38     1810.96     39.94 o 
   4   4   8      584.25      589.73     31.96 o 
   5   4   8      301.22      309.95     25.83 o 
   6   4   8     1869.39     1782.83     67.50 o 
   7   4   8      279.01      283.35     31.84 o 
   8   4   8       68.83       72.31     19.69 o 
  -8   5   8      116.31      148.26     30.96 o 
  -7   5   8      220.63      223.40     29.62 o 
  -6   5   8        7.74       19.37     11.18 o 
  -5   5   8      211.21      214.60     20.16 o 
  -4   5   8     1028.36      981.57     40.40 o 
  -3   5   8     1688.66     1679.88     41.61 o 
  -2   5   8     3953.21     3869.31    242.41 o 
  -1   5   8     3075.95     3187.14     60.00 o 
   0   5   8        7.37        9.69      3.57 o 
   1   5   8     3075.96     3112.11     42.53 o 
   2   5   8     3953.21     4012.37     72.89 o 
   3   5   8     1688.66     1494.29    201.47 o 
   4   5   8     1028.36     1023.35     43.64 o 
   5   5   8      211.21      229.87     26.61 o 
   6   5   8        7.74        9.72     10.87 o 
   7   5   8      220.63      242.30     31.24 o 
   8   5   8      116.31      142.52     26.10 o 
  -8   6   8      180.57      191.91     30.59 o 
  -7   6   8       99.38       81.82     19.69 o 
  -6   6   8      304.58      354.43     33.57 o 
  -5   6   8      167.31      156.96     18.26 o 
  -4   6   8       31.48       28.22      7.44 o 
  -3   6   8     1186.95     1130.49     27.26 o 
  -2   6   8     2819.55     2757.07     66.08 o 
  -1   6   8     2349.02     2236.30     73.59 o 
   0   6   8     8891.29     8932.89    149.58 o 
   1   6   8     2349.03     2401.78     39.60 o 
   2   6   8     2819.57     2665.31     50.79 o 
   3   6   8     1186.95     1128.59     35.56 o 
   4   6   8       31.48       48.05     13.26 o 
   5   6   8      167.31      151.65     23.35 o 
   6   6   8      304.58      371.90     34.15 o 
   7   6   8       99.38      123.80     23.62 o 
   8   6   8      180.57      218.79     32.62 o 
  -7   7   8      118.65       99.88     21.87 o 
  -6   7   8       84.28       73.90     18.39 o 
  -5   7   8      136.64      143.36     37.77 o 
  -4   7   8      258.26      309.19     19.35 o 
  -3   7   8      324.27      369.02     19.40 o 
  -2   7   8      417.06      395.95     16.86 o 
  -1   7   8      430.74      338.18     29.20 o 
   0   7   8       43.59       45.34      9.74 o 
   1   7   8      430.74      439.61     22.52 o 
   2   7   8      417.06      406.68     21.33 o 
   3   7   8      324.27      143.23     95.95 o 
   4   7   8      258.26      243.60     27.00 o 
   5   7   8      136.64      129.22     22.85 o 
   6   7   8       84.28      102.07     21.13 o 
   7   7   8      118.65      143.91     26.13 o 
  -7   8   8       53.68       84.61     21.29 o 
  -6   8   8      272.80      306.11     35.95 o 
  -5   8   8      731.48      701.76     44.50 o 
  -4   8   8      273.44      332.96     27.08 o 
  -3   8   8     1628.87     1576.95     40.82 o 
  -2   8   8      624.62      603.29     25.05 o 
  -1   8   8      504.47      497.72     43.44 o 
   0   8   8      403.51      409.86     23.26 o 
   1   8   8      504.47      527.61     47.89 o 
   2   8   8      624.62      679.75     29.16 o 
   3   8   8     1628.87     1487.93     45.23 o 
   4   8   8      273.44      329.30     29.45 o 
   5   8   8      731.48      672.86     42.94 o 
   6   8   8      272.80      288.27     38.19 o 
   7   8   8       53.68       85.24     22.18 o 
  -6   9   8        3.38       17.45     13.19 o 
  -5   9   8      195.28      177.13     23.02 o 
  -4   9   8      219.84      230.12     24.78 o 
  -3   9   8      319.41      346.71     26.86 o 
  -2   9   8      918.86      815.20     30.13 o 
  -1   9   8      781.99      714.51     37.44 o 
   0   9   8       22.20       26.24      9.36 o 
   1   9   8      781.99      686.55     58.62 o 
   2   9   8      918.87      817.83     63.58 o 
   3   9   8      319.41      336.78     24.15 o 
   4   9   8      219.84      177.65     60.20 o 
   5   9   8      195.28      215.37     24.12 o 
   6   9   8        3.38       21.81     14.00 o 
  -5  10   8      236.13      278.00     28.69 o 
  -4  10   8      102.87      111.17     17.97 o 
  -3  10   8      528.60      521.23     31.66 o 
  -2  10   8       30.76       34.28     15.66 o 
  -1  10   8      235.31      259.40     24.45 o 
   0  10   8       35.15       35.57     14.86 o 
   1  10   8      235.31      213.22     38.19 o 
   2  10   8       30.76       40.46     20.23 o 
   3  10   8      528.60      449.99     51.19 o 
   4  10   8      102.87      122.29     18.74 o 
   5  10   8      236.13      278.79     27.62 o 
  -3  11   8      113.24      100.51     17.46 o 
  -2  11   8      187.50      231.84     31.82 o 
  -1  11   8      726.49      671.00     49.75 o 
   0  11   8      119.22      123.99     23.22 o 
   1  11   8      726.49      653.52     62.75 o 
   2  11   8      187.50      179.17     40.46 o 
   3  11   8      113.24       87.11     28.90 o 
   1   0   9      577.13      587.21     15.69 o 
   2   0   9     5942.18     5672.95     58.76 o 
   3   0   9      447.17      527.75     13.47 o 
   4   0   9     6455.91     6291.18    169.86 o 
   5   0   9      247.45      272.29     17.94 o 
   6   0   9      629.92      633.64     23.20 o 
   7   0   9        7.92       10.87      8.01 o 
   8   0   9       87.77       84.49     19.43 o 
   9   0   9       18.18       42.76     15.94 o 
  -9   1   9      133.56      167.20     38.81 o 
  -8   1   9      353.88      440.93     28.04 o 
  -7   1   9      255.89      243.70     18.50 o 
  -6   1   9     1920.21     1789.59     84.91 o 
  -5   1   9      618.66      624.03     22.03 o 
  -4   1   9      557.34      591.10     20.03 o 
  -3   1   9       86.44      145.84     10.33 o 
  -2   1   9      574.67      664.19     16.57 o 
  -1   1   9     1735.43     1887.56     28.02 o 
   0   1   9     7215.59     7204.84     75.68 o 
   1   1   9     1735.44     1858.59     30.39 o 
   2   1   9      574.67      513.64     13.48 o 
   3   1   9       86.44      109.63      7.35 o 
   4   1   9      557.34      562.64     14.95 o 
   5   1   9      618.66      658.12     20.93 o 
   6   1   9     1920.21     1952.91    105.43 o 
   7   1   9      255.90      262.78     29.19 o 
   8   1   9      353.88      319.59     33.73 o 
   9   1   9      133.56      156.06     26.65 o 
  -9   2   9       52.35       79.68     30.14 o 
  -8   2   9      817.48      591.50    256.33 o 
  -7   2   9       79.38       97.92     13.51 o 
  -6   2   9      305.45      262.12     17.36 o 
  -5   2   9      293.49      261.94     15.26 o 
  -4   2   9     6043.75     6289.75     62.69 o 
  -3   2   9      268.87      260.81     21.15 o 
  -2   2   9    12436.35    13227.42    186.28 o 
  -1   2   9     2293.42     2289.01     26.93 o 
   0   2   9      177.45      189.93     19.45 o 
   1   2   9     2293.43     2422.74     34.49 o 
   2   2   9    12436.38    13482.57    209.53 o 
   3   2   9      268.87      271.37     10.79 o 
   4   2   9     6043.74     6014.26    261.56 o 
   5   2   9      293.49      292.65     27.33 o 
   6   2   9      305.45      303.40     27.98 o 
   7   2   9       79.38       79.54     22.50 o 
   8   2   9      817.48      809.96     47.85 o 
   9   2   9       52.35       50.22     16.90 o 
  -9   3   9       66.93       67.29     28.49 o 
  -8   3   9      472.29      456.61     55.85 o 
  -7   3   9       24.44       11.66      7.30 o 
  -6   3   9      381.87      281.28    107.88 o 
  -5   3   9      176.66      198.99     17.64 o 
  -4   3   9       82.34      108.64     11.65 o 
  -3   3   9      514.78      551.00     15.44 o 
  -2   3   9     8282.06     8330.15    114.68 o 
  -1   3   9      271.85      281.64      9.77 o 
   0   3   9    21415.61    22355.37    203.05 o 
   1   3   9      271.85      292.88     65.85 o 
   2   3   9     8282.05     8408.13    102.43 o 
   3   3   9      514.78      515.40     20.69 o 
   4   3   9       82.34       77.45     11.05 o 
   5   3   9      176.65      208.15     24.37 o 
   6   3   9      381.87      357.55     29.50 o 
   7   3   9       24.44       14.34     12.09 o 
   8   3   9      472.29      504.53     39.00 o 
   9   3   9       66.93       87.38     20.83 o 
  -8   4   9      369.24      377.16     34.91 o 
  -7   4   9       88.69       71.60     14.31 o 
  -6   4   9       68.03       98.35     14.36 o 
  -5   4   9     1312.44     1168.56     53.98 o 
  -4   4   9     2532.34     2385.25     64.74 o 
  -3   4   9       58.95       63.47      8.77 o 
  -2   4   9     3947.74     3739.65     78.80 o 
  -1   4   9     1372.48     1375.77     21.39 o 
   0   4   9      133.33      175.50      9.15 o 
   1   4   9     1372.50     1382.89     24.97 o 
   2   4   9     3947.74     3947.77     57.55 o 
   3   4   9       58.95       46.60      8.69 o 
   4   4   9     2532.34     2430.26     64.80 o 
   5   4   9     1312.44     1206.68     49.62 o 
   6   4   9       68.03       63.31     17.51 o 
   7   4   9       88.69       77.92     18.66 o 
   8   4   9      369.24      360.95     50.37 o 
  -8   5   9       50.09       61.24     18.05 o 
  -7   5   9       56.73       64.05     17.44 o 
  -6   5   9     1018.76     1008.53     38.76 o 
  -5   5   9      851.56      829.00     33.36 o 
  -4   5   9     1147.01     1144.03     30.87 o 
  -3   5   9     1818.99     1624.12     38.91 o 
  -2   5   9     1183.69     1102.80     28.07 o 
  -1   5   9     1452.59     1486.74     39.97 o 
   0   5   9     6346.63     6553.23    180.80 o 
   1   5   9     1452.59     1442.82     28.15 o 
   2   5   9     1183.69     1008.32     31.10 o 
   3   5   9     1818.98      950.48    523.19 o 
   4   5   9     1147.01     1057.17     35.30 o 
   5   5   9      851.56      827.74     56.15 o 
   6   5   9     1018.76      947.12     48.75 o 
   7   5   9       56.73       46.78     15.98 o 
   8   5   9       50.09       72.38     25.18 o 
  -8   6   9       12.07       21.88     16.51 o 
  -7   6   9      103.42      114.85     23.60 o 
  -6   6   9      132.78       92.23     20.23 o 
  -5   6   9       66.42       82.67     13.97 o 
  -4   6   9     2826.46     2598.47     62.00 o 
  -3   6   9       10.61       20.71      6.04 o 
  -2   6   9     3511.37     3199.24    272.69 o 
  -1   6   9      485.09      415.33     23.74 o 
   0   6   9        3.33       13.37      4.49 o 
   1   6   9      485.09      439.67     17.74 o 
   2   6   9     3511.37     3320.47     57.39 o 
   3   6   9       10.61       24.43      8.02 o 
   4   6   9     2826.46     1568.25    926.88 o 
   5   6   9       66.42       59.48     15.91 o 
   6   6   9      132.78      140.80     25.38 o 
   7   6   9      103.42      116.95     23.27 o 
   8   6   9       12.07       31.00     15.27 o 
  -7   7   9       13.13       23.09     13.46 o 
  -6   7   9      532.29      574.29     62.75 o 
  -5   7   9      151.80      151.41     24.56 o 
  -4   7   9      346.75      321.65     20.13 o 
  -3   7   9      345.95      304.43     26.76 o 
  -2   7   9       18.37       19.73      5.80 o 
  -1   7   9     1008.91      994.54     53.42 o 
   0   7   9      592.77      537.66     40.61 o 
   1   7   9     1008.92     1037.94     25.60 o 
   2   7   9       18.37       18.44      7.40 o 
   3   7   9      345.95      206.18     98.63 o 
   4   7   9      346.75      339.17     26.91 o 
   5   7   9      151.80      160.62     25.06 o 
   6   7   9      532.29      553.14     40.28 o 
   7   7   9       13.13       32.17     13.62 o 
  -6   8   9       23.20       16.49     12.60 o 
  -5   8   9      255.04      295.61     33.96 o 
  -4   8   9      414.75      461.60     28.88 o 
  -3   8   9      329.35      306.20     20.59 o 
  -2   8   9      591.66      580.66     29.67 o 
  -1   8   9     1714.60     1546.44    167.09 o 
   0   8   9      429.79      371.27     22.40 o 
   1   8   9     1714.60     1761.22     87.68 o 
   2   8   9      591.66      602.57     27.70 o 
   3   8   9      329.34      344.09     23.38 o 
   4   8   9      414.75      457.85     27.36 o 
   5   8   9      255.04      292.38     26.18 o 
   6   8   9       23.20       22.04     14.27 o 
  -6   9   9       87.48      158.46     28.51 o 
  -5   9   9       49.05       37.58     14.59 o 
  -4   9   9      118.40      128.47     19.58 o 
  -3   9   9      518.64      446.31     28.92 o 
  -2   9   9      207.15      211.84     19.00 o 
  -1   9   9      249.72      179.45     54.33 o 
   0   9   9     2047.38     2059.43     62.52 o 
   1   9   9      249.72      288.15     56.97 o 
   2   9   9      207.15      207.66     37.98 o 
   3   9   9      518.64      519.67     34.72 o 
   4   9   9      118.40       64.18     52.11 o 
   5   9   9       49.05       46.67     12.85 o 
   6   9   9       87.48      122.18     19.15 o 
  -4  10   9      127.37      145.05     21.35 o 
  -3  10   9      149.68      167.73     22.13 o 
  -2  10   9       76.96       38.57     33.53 o 
  -1  10   9      554.14      572.16     31.41 o 
   0  10   9        0.24       11.97     10.51 o 
   1  10   9      554.14      511.29     36.03 o 
   2  10   9       76.96       95.37     27.66 o 
   3  10   9      149.68      185.36     40.05 o 
   4  10   9      127.37      133.85     24.63 o 
  -3  11   9      491.06      556.37     33.59 o 
  -2  11   9       48.92       64.31     18.04 o 
  -1  11   9      228.90      253.95     32.26 o 
   0  11   9      160.54      196.01     36.33 o 
   1  11   9      228.90      233.67     44.59 o 
   2  11   9       48.92       80.92     26.83 o 
   3  11   9      491.06      442.15     54.91 o 
   0   0  10    19621.76    19749.85    186.60 o 
   1   0  10     2120.13     2094.93     52.79 o 
   2   0  10     2467.12     1591.61    483.52 o 
   3   0  10      551.21      544.10     13.21 o 
   4   0  10      998.70     1010.14     25.70 o 
   5   0  10     1024.40      906.27     26.07 o 
   6   0  10     1048.97      990.53     35.51 o 
   7   0  10      223.40      263.93     23.12 o 
   8   0  10      275.64      284.89     34.27 o 
   9   0  10       19.44       23.90     14.28 o 
  -9   1  10       50.38       81.94     38.60 o 
  -8   1  10      162.96      213.96     23.51 o 
  -7   1  10       26.15       35.18     10.93 o 
  -6   1  10      717.98      709.28     35.99 o 
  -5   1  10       88.55       87.39     10.88 o 
  -4   1  10     5669.42     5625.15    100.53 o 
  -3   1  10      654.32      728.61     17.58 o 
  -2   1  10     6596.52     6640.26     55.03 o 
  -1   1  10      913.25     1026.73     21.34 o 
   0   1  10       98.72      131.71      8.72 o 
   1   1  10      913.27      969.20     18.77 o 
   2   1  10     6596.51     6412.94     49.07 o 
   3   1  10      654.31      761.89     22.17 o 
   4   1  10     5669.43     4783.76    122.46 o 
   5   1  10       88.55       94.05     12.55 o 
   6   1  10      717.98      665.64     42.66 o 
   7   1  10       26.15       21.41     11.80 o 
   8   1  10      162.96      138.81     24.20 o 
   9   1  10       50.38       60.72     18.22 o 
  -9   2  10       23.28       20.23     13.62 o 
  -8   2  10      495.71      471.44     39.02 o 
  -7   2  10      118.39      129.72     14.78 o 
  -6   2  10     1927.15     1823.42     41.50 o 
  -5   2  10     1077.40     1047.64     50.45 o 
  -4   2  10     1095.05      784.65    185.29 o 
  -3   2  10      566.59      551.83     18.01 o 
  -2   2  10     2619.16     2571.70     32.82 o 
  -1   2  10      817.72      949.03     20.30 o 
   0   2  10     9514.48     9711.37    152.90 o 
   1   2  10      817.73      929.99     24.80 o 
   2   2  10     2619.16     2569.65     48.87 o 
   3   2  10      566.59      617.93     19.04 o 
   4   2  10     1095.04     1102.38     30.65 o 
   5   2  10     1077.40     1101.70     45.67 o 
   6   2  10     1927.15     1965.31    163.48 o 
   7   2  10      118.39      147.18     23.73 o 
   8   2  10      495.71      580.22     41.13 o 
   9   2  10       23.28       15.12     15.48 o 
  -8   3  10      126.52      179.14     21.58 o 
  -7   3  10       91.78       26.04     23.54 o 
  -6   3  10      481.51      510.99     23.36 o 
  -5   3  10      753.55      723.25     28.13 o 
  -4   3  10     4179.05     3982.28    108.39 o 
  -3   3  10      129.06      140.15     10.15 o 
  -2   3  10     6497.16     6990.68     48.03 o 
  -1   3  10      199.24      265.71     10.20 o 
   0   3  10       23.92       40.83      7.68 o 
   1   3  10      199.24       89.46     51.41 o 
   2   3  10     6497.14     6711.50     62.62 o 
   3   3  10      129.06      157.85     11.83 o 
   4   3  10     4179.05     4238.52    116.36 o 
   5   3  10      753.54      739.99     39.11 o 
   6   3  10      481.52      470.41     43.55 o 
   7   3  10       91.78       75.24     18.75 o 
   8   3  10      126.51      135.23     25.19 o 
  -8   4  10      221.17      274.91     75.55 o 
  -7   4  10       12.32       28.92     10.26 o 
  -6   4  10      680.11      660.83     26.22 o 
  -5   4  10      522.96      457.00     99.63 o 
  -4   4  10      514.75      529.46     21.30 o 
  -3   4  10      989.71      842.41     25.39 o 
  -2   4  10     1799.52     1611.38     44.43 o 
  -1   4  10      693.08      671.75     17.90 o 
   0   4  10     6240.20     5992.56    108.60 o 
   1   4  10      693.08      732.52     18.93 o 
   2   4  10     1799.53     1643.48     38.34 o 
   3   4  10      989.71      938.72     30.02 o 
   4   4  10      514.75      501.82     23.88 o 
   5   4  10      522.96      528.10     25.51 o 
   6   4  10      680.11      678.82     41.31 o 
   7   4  10       12.32       18.51     11.88 o 
   8   4  10      221.16      269.46     38.19 o 
  -8   5  10       70.45       79.25     19.41 o 
  -7   5  10      136.24      132.03     34.68 o 
  -6   5  10        0.26       15.78      8.40 o 
  -5   5  10      249.21      212.29     17.05 o 
  -4   5  10     1519.03      981.29    353.07 o 
  -3   5  10       94.07      106.23     10.58 o 
  -2   5  10     3719.00     3366.80     65.96 o 
  -1   5  10     1718.68     1605.90     52.01 o 
   0   5  10     2639.97     2853.02     57.19 o 
   1   5  10     1718.69     1668.42     78.69 o 
   2   5  10     3718.99     3635.48     82.13 o 
   3   5  10       94.07       72.56     11.85 o 
   4   5  10     1519.03     1327.71     47.19 o 
   5   5  10      249.21      248.61     20.26 o 
   6   5  10        0.26        0.00      9.29 o 
   7   5  10      136.24      112.85     22.62 o 
   8   5  10       70.45       45.62     15.76 o 
  -7   6  10       47.10       73.30     19.12 o 
  -6   6  10      401.16      370.09     36.32 o 
  -5   6  10       63.78       63.04     20.70 o 
  -4   6  10      202.64      233.34     21.00 o 
  -3   6  10      415.84      324.50     88.80 o 
  -2   6  10     1010.22      964.74     28.56 o 
  -1   6  10     1361.56     1355.98     38.08 o 
   0   6  10     3921.54     3925.15     74.75 o 
   1   6  10     1361.56     1311.68     27.77 o 
   2   6  10     1010.23     1098.28     46.60 o 
   3   6  10      415.84      395.68     22.13 o 
   4   6  10      202.64      168.88     22.76 o 
   5   6  10       63.77       65.81     13.37 o 
   6   6  10      401.16      376.03     34.09 o 
   7   6  10       47.10       72.95     19.96 o 
  -7   7  10      171.24      177.07     28.86 o 
  -6   7  10      140.65      136.03     24.68 o 
  -5   7  10      231.07      220.61     29.33 o 
  -4   7  10     1496.91     1504.53     40.94 o 
  -3   7  10      102.41      127.56     14.44 o 
  -2   7  10     2008.67     1883.18     87.91 o 
  -1   7  10     1164.80     1144.86     37.07 o 
   0   7  10        7.75        9.12      7.04 o 
   1   7  10     1164.81     1141.70     27.19 o 
   2   7  10     2008.66     2051.69     48.47 o 
   3   7  10      102.41       50.96     30.80 o 
   4   7  10     1496.91     1500.51     46.70 o 
   5   7  10      231.07      251.10     23.44 o 
   6   7  10      140.65      135.49     41.28 o 
   7   7  10      171.24      204.30     31.49 o 
  -6   8  10      378.13      400.25     38.32 o 
  -5   8  10      244.01      224.64     30.34 o 
  -4   8  10      475.91      449.34     29.21 o 
  -3   8  10      742.30      690.27     28.44 o 
  -2   8  10     1004.88      977.20     45.06 o 
  -1   8  10      308.63      357.89     22.64 o 
   0   8  10     1000.30     1019.73     44.08 o 
   1   8  10      308.63      289.94     22.40 o 
   2   8  10     1004.88      908.22     34.12 o 
   3   8  10      742.30      740.19     32.94 o 
   4   8  10      475.91      501.67     28.75 o 
   5   8  10      244.01      260.25     25.12 o 
   6   8  10      378.12      424.94     29.79 o 
  -5   9  10      110.57      142.89     47.06 o 
  -4   9  10      273.31      337.65     29.59 o 
  -3   9  10       24.22       27.79     11.18 o 
  -2   9  10      713.46      755.80     30.32 o 
  -1   9  10      762.50      568.11     60.81 o 
   0   9  10       25.72       28.49      9.29 o 
   1   9  10      762.50      763.35     42.73 o 
   2   9  10      713.46      674.99     59.04 o 
   3   9  10       24.22       35.24     10.89 o 
   4   9  10      273.31      178.76    107.91 o 
   5   9  10      110.57      129.71     19.53 o 
  -4  10  10       10.70       29.05     10.21 o 
  -3  10  10      446.80      473.17     30.60 o 
  -2  10  10      271.42      230.53     30.88 o 
  -1  10  10      308.14      247.95     47.43 o 
   0  10  10      302.04      305.09     48.30 o 
   1  10  10      308.14      337.54     31.50 o 
   2  10  10      271.42      262.57     45.00 o 
   3  10  10      446.81      463.62     52.43 o 
   4  10  10       10.70       16.19     12.06 o 
  -3  11  10       22.32       23.97     11.54 o 
  -2  11  10      196.75      220.38     35.30 o 
  -1  11  10      349.35      367.54     37.66 o 
   0  11  10      172.08      192.66     39.63 o 
   1  11  10      349.35      336.88     52.43 o 
   2  11  10      196.75      208.74     29.48 o 
   3  11  10       22.32       33.44     20.64 o 
   1   0  11      120.87      157.05      9.83 o 
   2   0  11    10847.00    11086.11    130.46 o 
   3   0  11      382.21      389.77     15.64 o 
   4   0  11      859.55      777.60     23.24 o 
   5   0  11      245.80      258.96     15.45 o 
   6   0  11        7.47       24.93      9.17 o 
   7   0  11        1.93       20.76     11.37 o 
   8   0  11      543.92      546.59     39.36 o 
   9   0  11        1.38       22.70     24.36 o 
  -9   1  11      151.96      217.43     31.20 o 
  -8   1  11      239.85      224.33     47.06 o 
  -7   1  11      344.74      381.33     25.02 o 
  -6   1  11      872.40      777.12     27.44 o 
  -5   1  11     1679.93     1723.87     37.65 o 
  -4   1  11      240.18      228.99     12.57 o 
  -3   1  11       46.64       65.04      7.72 o 
  -2   1  11     5957.27     5993.53     72.94 o 
  -1   1  11     4435.00     4008.89    446.37 o 
   0   1  11    13655.19    13254.56     92.70 o 
   1   1  11     4435.00     4637.79     42.76 o 
   2   1  11     5957.32     6085.96    100.25 o 
   3   1  11       46.64       48.41      5.89 o 
   4   1  11      240.17      215.39     15.22 o 
   5   1  11     1679.93     1560.05     64.11 o 
   6   1  11      872.39      747.59     61.93 o 
   7   1  11      344.75      329.11     32.82 o 
   8   1  11      239.85      308.57     34.57 o 
   9   1  11      151.96      191.17     29.90 o 
  -8   2  11      132.50      161.61     23.70 o 
  -7   2  11       83.47       77.09     12.59 o 
  -6   2  11      171.24      163.40     15.78 o 
  -5   2  11      427.18      410.20     19.62 o 
  -4   2  11     2328.31     2143.59     74.54 o 
  -3   2  11     2373.73     2235.62     53.74 o 
  -2   2  11     1536.14     1446.10     26.04 o 
  -1   2  11     3242.54     3379.24     53.03 o 
   0   2  11       94.28       89.59     10.73 o 
   1   2  11     3242.54     3630.18     62.91 o 
   2   2  11     1536.13     1490.53     30.57 o 
   3   2  11     2373.73     2317.30     37.30 o 
   4   2  11     2328.32     2262.12     43.90 o 
   5   2  11      427.18      369.11     28.16 o 
   6   2  11      171.24      183.81     28.07 o 
   7   2  11       83.47       67.45     17.92 o 
   8   2  11      132.50      159.25     48.72 o 
  -8   3  11      163.63       89.62     66.55 o 
  -7   3  11      193.83      146.16     23.06 o 
  -6   3  11     1826.74     1545.92    217.90 o 
  -5   3  11      481.97      467.68     23.06 o 
  -4   3  11      912.10      915.42     27.64 o 
  -3   3  11      819.04      747.71     39.37 o 
  -2   3  11     1401.17     1283.20     23.55 o 
  -1   3  11     2042.34     1885.67     27.41 o 
   0   3  11     3264.31     3146.72     44.79 o 
   1   3  11     2042.34     2047.43     40.55 o 
   2   3  11     1401.19     1238.22     36.09 o 
   3   3  11      819.04      789.98     30.15 o 
   4   3  11      912.10      925.19     38.73 o 
   5   3  11      481.97      436.39     31.23 o 
   6   3  11     1826.73     1690.70     81.33 o 
   7   3  11      193.83      172.22     26.44 o 
   8   3  11      163.64      174.73     28.73 o 
  -8   4  11       19.30       25.32     12.45 o 
  -7   4  11       32.11       44.56     12.39 o 
  -6   4  11      298.63      229.22     62.12 o 
  -5   4  11      128.72      164.43     15.43 o 
  -4   4  11     1710.36     1572.91     65.73 o 
  -3   4  11      535.18      602.81     25.51 o 
  -2   4  11     4124.80     3930.13    134.01 o 
  -1   4  11      918.90      952.63     25.16 o 
   0   4  11      397.82      370.99     17.82 o 
   1   4  11      918.90      924.42     21.82 o 
   2   4  11     4124.80     3906.97    120.96 o 
   3   4  11      535.18      496.23     20.06 o 
   4   4  11     1710.37     1667.45     43.04 o 
   5   4  11      128.72      111.11     20.57 o 
   6   4  11      298.63      307.36     32.26 o 
   7   4  11       32.11       46.38     16.10 o 
   8   4  11       19.30       24.73     13.13 o 
  -8   5  11      117.06      147.56     26.03 o 
  -7   5  11      157.03      157.74     26.39 o 
  -6   5  11      407.75      458.11     27.62 o 
  -5   5  11      392.35      263.07     71.90 o 
  -4   5  11      513.89      459.07     22.76 o 
  -3   5  11      214.05      213.97     14.09 o 
  -2   5  11     1649.85     1775.93     51.84 o 
  -1   5  11     1164.51     1069.26     43.38 o 
   0   5  11     3121.04     3076.67     76.52 o 
   1   5  11     1164.52     1012.91     31.23 o 
   2   5  11     1649.84     1584.34     40.52 o 
   3   5  11      214.05      237.48     18.04 o 
   4   5  11      513.89      451.15     25.32 o 
   5   5  11      392.34      408.09     24.07 o 
   6   5  11      407.75      399.83     33.26 o 
   7   5  11      157.03      166.30     27.37 o 
   8   5  11      117.06      117.48     34.27 o 
  -7   6  11        9.75       19.52     13.27 o 
  -6   6  11       16.75       13.52      8.97 o 
  -5   6  11       95.01      116.44     16.83 o 
  -4   6  11      227.41      125.66     38.99 o 
  -3   6  11      837.72      793.63     24.60 o 
  -2   6  11      839.37      828.97     27.25 o 
  -1   6  11      967.21      885.29     55.33 o 
   0   6  11      223.82      260.39     16.80 o 
   1   6  11      967.21      933.40     28.19 o 
   2   6  11      839.37      745.72     25.25 o 
   3   6  11      837.72      815.51     31.75 o 
   4   6  11      227.40      280.29     21.50 o 
   5   6  11       95.01      105.29     16.24 o 
   6   6  11       16.75       15.15     12.39 o 
   7   6  11        9.75       16.68     12.38 o 
  -7   7  11       20.06       16.39     13.22 o 
  -6   7  11      379.02      457.41     40.25 o 
  -5   7  11      357.89      377.51     26.08 o 
  -4   7  11      608.85      567.21     26.20 o 
  -3   7  11      994.02      701.87    164.67 o 
  -2   7  11     2922.64     2819.39     51.73 o 
  -1   7  11      180.98      187.57     18.59 o 
   0   7  11     4602.34     4681.70     95.58 o 
   1   7  11      180.98      225.73     15.97 o 
   2   7  11     2922.65     2868.74     56.61 o 
   3   7  11      994.03     1033.28     46.12 o 
   4   7  11      608.85      578.14     30.04 o 
   5   7  11      357.89      348.61     25.11 o 
   6   7  11      379.01      402.94     36.78 o 
   7   7  11       20.06       51.47     18.04 o 
  -6   8  11       74.55      107.47     23.85 o 
  -5   8  11      114.63      110.92     21.68 o 
  -4   8  11      373.84      374.44     23.35 o 
  -3   8  11      171.67      168.17     17.62 o 
  -2   8  11      732.35      625.96     57.97 o 
  -1   8  11      369.43      313.60     22.14 o 
   0   8  11     1474.62     1370.42     64.85 o 
   1   8  11      369.42      408.39     25.02 o 
   2   8  11      732.35      789.46     37.34 o 
   3   8  11      171.67      199.27     20.65 o 
   4   8  11      373.84      405.36     26.16 o 
   5   8  11      114.63      108.75     17.41 o 
   6   8  11       74.55       94.16     22.18 o 
  -5   9  11      303.21      361.46     39.52 o 
  -4   9  11      446.57      428.37     30.46 o 
  -3   9  11      546.25      567.73     27.68 o 
  -2   9  11      165.41      118.21     17.67 o 
  -1   9  11      125.91      129.53     22.04 o 
   0   9  11      461.10      439.28     51.38 o 
   1   9  11      125.91      144.86     22.68 o 
   2   9  11      165.41      142.28     23.64 o 
   3   9  11      546.24      513.57     52.84 o 
   4   9  11      446.57      296.83    101.78 o 
   5   9  11      303.21      322.41     29.07 o 
  -4  10  11      159.80      229.71     26.12 o 
  -3  10  11       13.02        9.46     10.07 o 
  -2  10  11      390.26      436.13     29.57 o 
  -1  10  11      305.47      299.97     53.85 o 
   0  10  11      183.55      162.71     25.22 o 
   1  10  11      305.47      382.98     51.60 o 
   2  10  11      390.25      454.71     47.06 o 
   3  10  11       13.02       30.14     17.75 o 
   4  10  11      159.80      191.56     40.05 o 
  -2  11  11      169.83      187.84     29.77 o 
  -1  11  11       13.26       25.04     10.28 o 
   0  11  11      103.52      138.44     25.51 o 
   1  11  11       13.26       39.22     21.05 o 
   2  11  11      169.83      161.05     27.80 o 
   0   0  12     5333.06     5487.91    130.46 o 
   1   0  12      179.59      129.01      9.95 o 
   2   0  12      857.70      777.25     72.70 o 
   3   0  12       91.84      107.14     12.99 o 
   4   0  12      497.93      485.40     18.92 o 
   5   0  12     1528.65     1483.92     34.68 o 
   6   0  12      521.90      453.14     25.66 o 
   7   0  12      184.77      214.97     28.43 o 
   8   0  12       57.53       71.09     19.14 o 
  -8   1  12       21.64       48.04     14.58 o 
  -7   1  12       15.78       14.48     10.08 o 
  -6   1  12       86.29      102.49     12.89 o 
  -5   1  12     1720.27     1741.64     41.56 o 
  -4   1  12     2578.49     2389.08     60.36 o 
  -3   1  12     5887.62     5964.83    179.06 o 
  -2   1  12     2006.50     1849.97     32.07 o 
  -1   1  12     3464.16     3579.39     83.51 o 
   0   1  12        5.10       12.46      4.34 o 
   1   1  12     3464.14     3603.75     70.79 o 
   2   1  12     2006.49     1836.28     28.52 o 
   3   1  12     5887.62     5994.26    112.02 o 
   4   1  12     2578.49     2343.00     46.04 o 
   5   1  12     1720.26     1577.46     56.05 o 
   6   1  12       86.29       79.40     18.16 o 
   7   1  12       15.78       26.82     14.45 o 
   8   1  12       21.64       36.36     15.16 o 
  -8   2  12      145.52      193.31     23.23 o 
  -7   2  12      347.38      380.55     21.72 o 
  -6   2  12      456.32      436.39     21.68 o 
  -5   2  12      745.86      624.57     24.32 o 
  -4   2  12      380.05      328.79     33.59 o 
  -3   2  12      119.01      113.70      9.46 o 
  -2   2  12      527.38      434.87     15.43 o 
  -1   2  12     3576.73     3418.60     78.24 o 
   0   2  12     4385.66     4197.77    435.05 o 
   1   2  12     3576.75     3538.43     40.48 o 
   2   2  12      527.38      506.68     16.05 o 
   3   2  12      119.00      106.96      9.25 o 
   4   2  12      380.06      315.17     24.96 o 
   5   2  12      745.86      719.87     39.11 o 
   6   2  12      456.32      433.52     32.76 o 
   7   2  12      347.38      399.67     33.40 o 
   8   2  12      145.52      159.61     26.99 o 
  -8   3  12      264.08      337.86     56.77 o 
  -7   3  12      208.06      221.16     19.79 o 
  -6   3  12       95.99       48.74     33.54 o 
  -5   3  12      327.02      280.85     18.17 o 
  -4   3  12     1196.13     1175.05     31.98 o 
  -3   3  12     3296.29     3059.30     79.48 o 
  -2   3  12     1763.05     1756.70     29.19 o 
  -1   3  12     1033.76      994.20     21.48 o 
   0   3  12     1344.83     1397.24     25.61 o 
   1   3  12     1033.76      841.61     64.17 o 
   2   3  12     1763.05     1749.50     30.75 o 
   3   3  12     3296.27     2903.06     64.84 o 
   4   3  12     1196.13     1069.75     39.53 o 
   5   3  12      327.02      339.87     28.46 o 
   6   3  12       95.99       98.90     20.75 o 
   7   3  12      208.06      187.50     27.95 o 
   8   3  12      264.08      262.34     33.72 o 
  -8   4  12       84.24       40.89     16.63 o 
  -7   4  12      154.00      115.72     68.09 o 
  -6   4  12      223.60      242.41     19.63 o 
  -5   4  12      360.17      374.16     20.26 o 
  -4   4  12     1888.31     1737.81     48.09 o 
  -3   4  12       84.30      101.84     13.74 o 
  -2   4  12     1273.71     1167.31     27.45 o 
  -1   4  12     3743.22     3834.11    100.29 o 
   0   4  12     4751.21     4478.48    102.43 o 
   1   4  12     3743.23     3530.50    100.56 o 
   2   4  12     1273.71     1182.36     26.70 o 
   3   4  12       84.30       84.25     10.71 o 
   4   4  12     1888.30     1743.39     44.68 o 
   5   4  12      360.17      303.78     29.31 o 
   6   4  12      223.60      214.53     28.75 o 
   7   4  12      154.00      124.70     24.93 o 
   8   4  12       84.24      102.70     23.04 o 
  -7   5  12       34.32       41.14     12.14 o 
  -6   5  12      336.07      264.12     72.81 o 
  -5   5  12      641.18      604.37     25.71 o 
  -4   5  12      920.62      929.82     35.93 o 
  -3   5  12     1643.05     1514.18     42.17 o 
  -2   5  12      522.35      518.74     24.54 o 
  -1   5  12      739.93      661.89     21.58 o 
   0   5  12      617.82      610.28     18.26 o 
   1   5  12      739.93      759.21     21.31 o 
   2   5  12      522.35      320.70     69.63 o 
   3   5  12     1643.05     1615.30     42.79 o 
   4   5  12      920.62      858.03     33.34 o 
   5   5  12      641.18      616.70     38.66 o 
   6   5  12      336.07      302.37     33.54 o 
   7   5  12       34.32       39.35     14.69 o 
  -7   6  12      166.14      185.35     29.78 o 
  -6   6  12      322.34      345.53     26.99 o 
  -5   6  12      476.97      422.01     32.62 o 
  -4   6  12      467.31      451.69     21.85 o 
  -3   6  12       83.61       93.38     11.29 o 
  -2   6  12      819.21      726.85     36.94 o 
  -1   6  12      377.50      358.34     21.28 o 
   0   6  12      490.00      519.80     20.92 o 
   1   6  12      377.50      445.82     17.23 o 
   2   6  12      819.20      753.65     25.24 o 
   3   6  12       83.61       87.02     16.66 o 
   4   6  12      467.31      507.62     27.02 o 
   5   6  12      476.97      436.29     26.66 o 
   6   6  12      322.34      327.82     39.43 o 
   7   6  12      166.14      153.68     26.71 o 
  -6   7  12      324.17      337.61     37.51 o 
  -5   7  12       90.44       91.64     15.55 o 
  -4   7  12     1060.14      957.86     72.51 o 
  -3   7  12      727.02      757.94     27.16 o 
  -2   7  12     1553.47     1555.37     45.36 o 
  -1   7  12      791.77      818.44     32.94 o 
   0   7  12     2536.67     2527.09     59.09 o 
   1   7  12      791.78      819.17     27.80 o 
   2   7  12     1553.47     1639.42     35.88 o 
   3   7  12      727.02      691.92     46.65 o 
   4   7  12     1060.14     1053.98     59.04 o 
   5   7  12       90.44      110.92     17.13 o 
   6   7  12      324.17      346.96     37.35 o 
  -6   8  12       96.68      116.05     24.49 o 
  -5   8  12      148.68      202.36     29.50 o 
  -4   8  12      122.83      146.07     17.66 o 
  -3   8  12       40.72       24.04     11.06 o 
  -2   8  12      376.84      405.56     22.02 o 
  -1   8  12      641.61      650.19     39.11 o 
   0   8  12     1022.45     1066.08     39.79 o 
   1   8  12      641.61      622.26     30.95 o 
   2   8  12      376.84      353.54     29.48 o 
   3   8  12       40.72       59.07     13.24 o 
   4   8  12      122.83      128.63     18.54 o 
   5   8  12      148.68       92.05     69.68 o 
   6   8  12       96.68       93.61     22.34 o 
  -5   9  12       61.43       59.02     18.79 o 
  -4   9  12      198.80      265.17     27.47 o 
  -3   9  12      289.65      359.85     23.62 o 
  -2   9  12      641.18      491.27    103.15 o 
  -1   9  12      188.42      211.45     28.28 o 
   0   9  12      526.47      435.97     26.98 o 
   1   9  12      188.42      223.33     23.04 o 
   2   9  12      641.18      649.81     41.60 o 
   3   9  12      289.65      280.73     45.00 o 
   4   9  12      198.80      179.79     36.93 o 
   5   9  12       61.43       86.02     15.69 o 
  -4  10  12      230.49      243.58     28.41 o 
  -3  10  12      155.33      167.67     27.92 o 
  -2  10  12      282.91      245.85     25.45 o 
  -1  10  12      144.55      173.46     21.67 o 
   0  10  12      751.51      790.91    114.77 o 
   1  10  12      144.55      165.69     25.64 o 
   2  10  12      282.91      316.45     34.28 o 
   3  10  12      155.33      161.83     37.57 o 
   4  10  12      230.49      190.32     42.52 o 
  -1  11  12       11.94        8.59      8.08 o 
   0  11  12      402.95      414.38     38.20 o 
   1  11  12       11.94       11.15     17.34 o 
   1   0  13      410.75      421.05     20.98 o 
   2   0  13      529.33      515.62     18.41 o 
   3   0  13     2459.83     2279.95    197.28 o 
   4   0  13      704.43      631.38     22.02 o 
   5   0  13       23.83       22.55     10.50 o 
   6   0  13      216.67      190.84     20.54 o 
   7   0  13      445.12      428.74     34.29 o 
   8   0  13        0.08       10.27     16.31 o 
  -8   1  13       88.39      114.11     22.90 o 
  -7   1  13      428.72      458.18     46.63 o 
  -6   1  13      165.07      168.34     19.39 o 
  -5   1  13      634.31      578.59     20.47 o 
  -4   1  13     1109.90      951.72     27.24 o 
  -3   1  13      103.72       85.70      9.52 o 
  -2   1  13       38.87       37.90      6.59 o 
  -1   1  13    10212.62    10150.81     89.65 o 
   0   1  13       50.02       67.25     12.09 o 
   1   1  13    10212.61    10078.48    108.14 o 
   2   1  13       38.86       40.13      5.91 o 
   3   1  13      103.73       92.61      8.56 o 
   4   1  13     1109.90     1056.39     35.48 o 
   5   1  13      634.30      670.45     54.70 o 
   6   1  13      165.07      189.07     25.64 o 
   7   1  13      428.72      408.05     33.54 o 
   8   1  13       88.39      135.18     24.66 o 
  -8   2  13       54.42       68.77     15.64 o 
  -7   2  13       70.59       70.12     15.08 o 
  -6   2  13       98.27       96.46     13.16 o 
  -5   2  13      770.36      773.30     27.55 o 
  -4   2  13      592.72      631.26     22.71 o 
  -3   2  13     3935.98     3535.93     87.47 o 
  -2   2  13     1075.95     1067.61     24.96 o 
  -1   2  13      897.33      821.31     22.06 o 
   0   2  13      407.62      213.89     93.42 o 
   1   2  13      897.34      853.74     20.89 o 
   2   2  13     1075.94      992.46     22.99 o 
   3   2  13     3935.99     3808.48     97.68 o 
   4   2  13      592.72      545.13     32.66 o 
   5   2  13      770.36      731.32     39.99 o 
   6   2  13       98.27      104.21     20.57 o 
   7   2  13       70.59       75.52     19.10 o 
   8   2  13       54.42       43.83     16.07 o 
  -8   3  13        3.84       22.01     14.56 o 
  -7   3  13      619.91      626.16     28.43 o 
  -6   3  13      209.17      122.22     46.29 o 
  -5   3  13     1631.40     1586.63     47.49 o 
  -4   3  13      122.56      128.80     13.68 o 
  -3   3  13       26.96       34.82      7.49 o 
  -2   3  13     1526.39     1459.33     63.75 o 
  -1   3  13     2944.25     2763.85     52.09 o 
   0   3  13      845.55      801.77     26.92 o 
   1   3  13     2944.26     2721.24    141.95 o 
   2   3  13     1526.40     1556.12     30.88 o 
   3   3  13       26.96       26.23      6.45 o 
   4   3  13      122.56      110.95     19.24 o 
   5   3  13     1631.40     1584.12     59.54 o 
   6   3  13      209.17      171.67     26.86 o 
   7   3  13      619.91      603.72     41.43 o 
   8   3  13        3.84       18.43     11.63 o 
  -8   4  13       51.66       24.35     14.69 o 
  -7   4  13        9.70        8.36      9.19 o 
  -6   4  13      132.14      151.35     16.97 o 
  -5   4  13      960.22      891.06     30.90 o 
  -4   4  13      359.11      265.68     22.64 o 
  -3   4  13     3293.34     3280.47     74.94 o 
  -2   4  13     1927.72     1840.10     40.12 o 
  -1   4  13     1325.97     1283.11     32.45 o 
   0   4  13     4758.37     4827.18     89.94 o 
   1   4  13     1325.97     1370.44     33.51 o 
   2   4  13     1927.72     1832.54     45.22 o 
   3   4  13     3293.33     3107.50     50.62 o 
   4   4  13      359.12      380.96     21.98 o 
   5   4  13      960.22      959.70     48.02 o 
   6   4  13      132.13      129.48     24.52 o 
   7   4  13        9.70       21.42     14.45 o 
   8   4  13       51.66       61.83     18.91 o 
  -7   5  13      153.43      185.66     22.81 o 
  -6   5  13       50.25       39.03     11.91 o 
  -5   5  13      310.06      363.17     20.77 o 
  -4   5  13       10.23       22.66      7.52 o 
  -3   5  13      104.20      118.69     15.16 o 
  -2   5  13      392.56      398.75     25.80 o 
  -1   5  13     2535.20     2312.21     77.64 o 
   0   5  13      279.42      293.72     13.33 o 
   1   5  13     2535.21     2478.00     52.42 o 
   2   5  13      392.56      215.27     80.57 o 
   3   5  13      104.20      121.09     13.47 o 
   4   5  13       10.23       15.46      7.41 o 
   5   5  13      310.06      340.40     33.28 o 
   6   5  13       50.25       24.60     13.18 o 
   7   5  13      153.44      186.94     29.27 o 
  -7   6  13      139.07      179.16     29.33 o 
  -6   6  13       60.06       66.67     13.69 o 
  -5   6  13       85.66       61.77     32.63 o 
  -4   6  13      574.25      605.83     25.95 o 
  -3   6  13      519.46      538.60     21.56 o 
  -2   6  13     1249.73     1186.69     39.12 o 
  -1   6  13      240.79      252.22     20.18 o 
   0   6  13      353.18      312.54     39.90 o 
   1   6  13      240.79      280.96     14.98 o 
   2   6  13     1249.73     1259.20     30.62 o 
   3   6  13      519.46      360.96    185.44 o 
   4   6  13      574.24      630.04     30.36 o 
   5   6  13       85.66       88.70     22.09 o 
   6   6  13       60.06       59.05     18.58 o 
   7   6  13      139.06      141.77     26.44 o 
  -6   7  13      178.17      222.46     32.26 o 
  -5   7  13      205.56      200.07     22.38 o 
  -4   7  13      678.69      460.13    118.08 o 
  -3   7  13       18.82       30.80      7.60 o 
  -2   7  13      710.63      674.32     38.18 o 
  -1   7  13     1874.43     1825.88     62.64 o 
   0   7  13      121.21      159.61     18.56 o 
   1   7  13     1874.42     1775.48     50.37 o 
   2   7  13      710.63      667.18     23.64 o 
   3   7  13       18.82       15.83     16.61 o 
   4   7  13      678.69      584.38     38.35 o 
   5   7  13      205.56      192.70     22.15 o 
   6   7  13      178.17      210.17     30.79 o 
  -5   8  13       83.85      124.50     31.17 o 
  -4   8  13      337.97      402.46     27.67 o 
  -3   8  13      574.77      513.40     30.42 o 
  -2   8  13      220.80      280.48     24.05 o 
  -1   8  13      118.45      161.22     19.29 o 
   0   8  13      402.15      378.41     27.58 o 
   1   8  13      118.45      130.62     17.88 o 
   2   8  13      220.80      228.04     27.98 o 
   3   8  13      574.77      565.01     29.84 o 
   4   8  13      337.97      304.31     26.30 o 
   5   8  13       83.85       92.78     16.44 o 
  -5   9  13      122.81      142.50     26.58 o 
  -4   9  13      276.48      250.59     27.31 o 
  -3   9  13       31.41       34.16     18.90 o 
  -2   9  13      880.04      847.84     39.34 o 
  -1   9  13       28.13       39.29     11.18 o 
   0   9  13      138.97      208.39     22.40 o 
   1   9  13       28.14       41.44     10.99 o 
   2   9  13      880.05      872.66     48.14 o 
   3   9  13       31.41       29.82     13.55 o 
   4   9  13      276.48      241.20     40.55 o 
   5   9  13      122.81      159.73     21.94 o 
  -3  10  13      195.85      254.05     34.01 o 
  -2  10  13      369.46      306.77    121.53 o 
  -1  10  13       81.82      107.47     18.09 o 
   0  10  13      572.82      531.65     38.87 o 
   1  10  13       81.82       98.64     23.33 o 
   2  10  13      369.46      406.27     34.59 o 
   3  10  13      195.84      235.94     31.92 o 
   0  11  13       66.39      101.23     22.97 o 
   0   0  14     2975.58     2819.88     98.26 o 
   1   0  14     2915.46     2817.33     43.03 o 
   2   0  14      607.47      529.74     19.49 o 
   3   0  14      347.63      285.70     51.90 o 
   4   0  14      522.07      461.23     19.84 o 
   5   0  14     1451.38     1405.12     42.85 o 
   6   0  14        4.08       26.28     14.45 o 
   7   0  14      580.49      550.70     46.24 o 
   8   0  14       31.34       39.57     22.50 o 
  -8   1  14        3.33       12.01     11.80 o 
  -7   1  14        1.08        3.65      8.12 o 
  -6   1  14       70.83       73.55     14.43 o 
  -5   1  14      894.42      818.30     27.45 o 
  -4   1  14      490.52      473.92     20.01 o 
  -3   1  14     3403.14     3017.95     80.27 o 
  -2   1  14      240.43      252.25     15.25 o 
  -1   1  14     2399.16     2338.45     59.13 o 
   0   1  14      826.35      696.78     21.51 o 
   1   1  14     2399.15     2365.17     40.13 o 
   2   1  14      240.44      260.90     16.21 o 
   3   1  14     3403.14     3151.17     95.16 o 
   4   1  14      490.52      506.61     25.66 o 
   5   1  14      894.43      892.43     44.64 o 
   6   1  14       70.83       97.48     19.45 o 
   7   1  14        1.08        5.10      9.62 o 
   8   1  14        3.33        2.86     11.24 o 
  -8   2  14       27.81       48.46     13.33 o 
  -7   2  14      437.43      490.14     31.89 o 
  -6   2  14       10.32        6.69      6.84 o 
  -5   2  14     1615.94     1493.78     43.14 o 
  -4   2  14      108.17      109.50     11.72 o 
  -3   2  14        1.77       25.11      7.41 o 
  -2   2  14      255.48      254.23     13.53 o 
  -1   2  14     5333.65     4984.51     93.73 o 
   0   2  14      420.93      345.78     70.01 o 
   1   2  14     5333.66     5014.54     99.35 o 
   2   2  14      255.48      228.70     12.18 o 
   3   2  14        1.77       15.33      5.58 o 
   4   2  14      108.17       97.25     15.82 o 
   5   2  14     1615.94     1437.29     56.78 o 
   6   2  14       10.32       14.32     14.86 o 
   7   2  14      437.43      393.95     35.90 o 
   8   2  14       27.81       28.14     15.03 o 
  -8   3  14       85.27       99.85     21.75 o 
  -7   3  14       24.68       45.39     10.85 o 
  -6   3  14      143.55      141.58     21.63 o 
  -5   3  14      381.25      322.60     19.09 o 
  -4   3  14      757.62      655.87     33.05 o 
  -3   3  14     3033.66     2902.18     53.26 o 
  -2   3  14      169.97      155.49     16.02 o 
  -1   3  14     1729.23     1821.07     34.15 o 
   0   3  14      166.94      170.84     14.57 o 
   1   3  14     1729.23     1663.43     31.03 o 
   2   3  14      169.97      170.85     12.32 o 
   3   3  14     3033.66     2946.33     55.89 o 
   4   3  14      757.61      741.07     40.87 o 
   5   3  14      381.25      400.18     54.08 o 
   6   3  14      143.55      197.88     28.15 o 
   7   3  14       24.68       38.22     14.04 o 
   8   3  14       85.27      121.30     24.66 o 
  -7   4  14      319.78      349.23     29.41 o 
  -6   4  14      124.87      121.64     15.61 o 
  -5   4  14      505.08      566.07     25.59 o 
  -4   4  14      859.96      831.55     29.37 o 
  -3   4  14      684.60      654.77     35.32 o 
  -2   4  14      810.33      807.02     38.23 o 
  -1   4  14     4077.72     4281.19     56.82 o 
   0   4  14       57.16       70.87      8.40 o 
   1   4  14     4077.72     3760.46    280.80 o 
   2   4  14      810.33      765.43     22.78 o 
   3   4  14      684.61      611.85     21.42 o 
   4   4  14      859.96      898.14     44.07 o 
   5   4  14      505.08      538.64     37.22 o 
   6   4  14      124.87       93.78     26.22 o 
   7   4  14      319.78      342.14     37.49 o 
  -7   5  14       51.00       41.03     11.44 o 
  -6   5  14       70.50       63.85     14.16 o 
  -5   5  14      185.89      197.65     18.17 o 
  -4   5  14      220.04      225.15     18.59 o 
  -3   5  14     1579.77     1493.48     53.55 o 
  -2   5  14       21.41       18.53      7.69 o 
  -1   5  14      770.98      836.76     32.18 o 
   0   5  14      117.15      124.13     12.54 o 
   1   5  14      770.98      741.34     22.35 o 
   2   5  14       21.41       11.27      4.62 o 
   3   5  14     1579.77     1539.48     34.51 o 
   4   5  14      220.04      239.34     19.92 o 
   5   5  14      185.89      184.32     35.09 o 
   6   5  14       70.50       56.76     17.63 o 
   7   5  14       51.00       61.75     18.84 o 
  -7   6  14      205.07      283.27     36.86 o 
  -6   6  14       22.45       24.73     14.99 o 
  -5   6  14      497.74      493.80     40.00 o 
  -4   6  14      450.18      364.15     33.79 o 
  -3   6  14      406.38      413.66     30.07 o 
  -2   6  14      307.66      239.53     21.29 o 
  -1   6  14     1850.89     1837.89     49.50 o 
   0   6  14      543.27      554.46     27.62 o 
   1   6  14     1850.90     1839.99     44.63 o 
   2   6  14      307.66      285.75     16.13 o 
   3   6  14      406.38      363.70     23.36 o 
   4   6  14      450.17      404.81     25.12 o 
   5   6  14      497.74      469.77     36.43 o 
   6   6  14       22.45       28.39     29.72 o 
   7   6  14      205.07      190.97     30.42 o 
  -6   7  14      105.56      125.96     24.56 o 
  -5   7  14       94.67       32.49     32.82 o 
  -4   7  14       62.48       73.62     14.17 o 
  -3   7  14     1030.43     1014.67     34.42 o 
  -2   7  14       29.93       19.22      9.51 o 
  -1   7  14      661.83      601.18     41.18 o 
   0   7  14     1056.10     1026.40     38.92 o 
   1   7  14      661.83      607.05     37.31 o 
   2   7  14       29.93       36.69      7.95 o 
   3   7  14     1030.43      975.78     38.69 o 
   4   7  14       62.48       85.15     14.80 o 
   5   7  14       94.67      123.45     24.08 o 
   6   7  14      105.56      103.73     22.85 o 
  -5   8  14      226.65      259.20     34.14 o 
  -4   8  14      445.86      197.99    134.91 o 
  -3   8  14       11.71       17.51      9.62 o 
  -2   8  14      576.10      533.86     29.72 o 
  -1   8  14      560.49      520.16     29.22 o 
   0   8  14       49.83       92.31     15.62 o 
   1   8  14      560.50      565.79     30.75 o 
   2   8  14      576.09      556.35     31.00 o 
   3   8  14       11.71       25.70      8.98 o 
   4   8  14      445.86      407.43     27.22 o 
   5   8  14      226.64      256.73     32.68 o 
  -4   9  14       98.76      126.30     25.11 o 
  -3   9  14      110.78      112.38     21.09 o 
  -2   9  14      226.31      242.19     25.48 o 
  -1   9  14      354.95      361.55     26.12 o 
   0   9  14      904.14      915.06     39.93 o 
   1   9  14      354.95      377.01     27.14 o 
   2   9  14      226.31      223.34     29.63 o 
   3   9  14      110.78      199.27     28.21 o 
   4   9  14       98.76      121.69     22.48 o 
  -3  10  14       24.12       33.74     14.22 o 
  -2  10  14      215.68      210.27     24.49 o 
  -1  10  14      192.40      202.53     29.98 o 
   0  10  14       53.99       71.04     17.80 o 
   1  10  14      192.40      238.22     30.94 o 
   2  10  14      215.68      227.04     45.83 o 
   3  10  14       24.12       34.86     14.34 o 
   1   0  15      351.06      359.43     19.84 o 
   2   0  15      157.07      180.65     14.05 o 
   3   0  15     5389.74     5108.81    141.18 o 
   4   0  15      135.63      130.14     16.22 o 
   5   0  15     1353.68     1312.04     42.65 o 
   6   0  15        1.55        0.00      6.82 o 
   7   0  15       14.82       22.71     13.42 o 
   8   0  15       92.33      139.83     24.52 o 
  -8   1  15        0.22       11.39     11.15 o 
  -7   1  15      368.62      448.00     29.13 o 
  -6   1  15      114.73      154.49     26.22 o 
  -5   1  15      430.30      466.61     21.38 o 
  -4   1  15       92.59       82.92     12.87 o 
  -3   1  15       46.72       50.04      8.59 o 
  -2   1  15      604.29      631.74     27.98 o 
  -1   1  15     1960.06     1740.21     67.99 o 
   0   1  15      809.91      818.48     24.26 o 
   1   1  15     1960.06     1852.81     40.22 o 
   2   1  15      604.29      585.72     21.79 o 
   3   1  15       46.72       48.35      8.96 o 
   4   1  15       92.59      104.18     15.54 o 
   5   1  15      430.30      234.06    151.80 o 
   6   1  15      114.73      126.17     22.50 o 
   7   1  15      368.62      407.14     40.87 o 
   8   1  15        0.22       11.20     12.51 o 
  -8   2  15        3.29       14.10     10.78 o 
  -7   2  15      136.04      144.66     21.04 o 
  -6   2  15       18.39       22.02      8.34 o 
  -5   2  15      484.97      527.31     27.59 o 
  -4   2  15      431.32      505.69     34.34 o 
  -3   2  15     3076.15     2911.63     92.32 o 
  -2   2  15     1386.00     1356.92     30.71 o 
  -1   2  15     1326.65     1310.97     30.25 o 
   0   2  15     2056.10     1834.91    151.77 o 
   1   2  15     1326.65     1222.68     30.64 o 
   2   2  15     1386.01     1299.94     39.89 o 
   3   2  15     3076.14     2937.43     50.83 o 
   4   2  15      431.32      423.15     24.58 o 
   5   2  15      484.97      427.14     26.36 o 
   6   2  15       18.39       26.23     13.57 o 
   7   2  15      136.05      181.72     28.39 o 
   8   2  15        3.29        6.81     11.40 o 
  -7   3  15      225.55      237.70     25.35 o 
  -6   3  15       51.48       69.12     11.65 o 
  -5   3  15      310.59      284.43     44.94 o 
  -4   3  15      634.47      593.26     28.53 o 
  -3   3  15      109.56       91.95     16.81 o 
  -2   3  15      125.19      109.81     13.30 o 
  -1   3  15     5939.52     5822.75     63.05 o 
   0   3  15        3.84       19.78      5.41 o 
   1   3  15     5939.51     5855.86    110.19 o 
   2   3  15      125.19      143.46     11.90 o 
   3   3  15      109.56      126.82     11.68 o 
   4   3  15      634.47      637.58     30.71 o 
   5   3  15      310.59      320.15     30.16 o 
   6   3  15       51.48       67.29     18.45 o 
   7   3  15      225.55      255.19     33.26 o 
  -7   4  15      188.41      199.59     31.68 o 
  -6   4  15      118.46      134.64     16.82 o 
  -5   4  15      452.15      414.81     22.46 o 
  -4   4  15      341.96      333.22     25.19 o 
  -3   4  15     1533.72     1535.65     54.86 o 
  -2   4  15      277.58      276.68     24.68 o 
  -1   4  15     1632.98     1570.69     35.73 o 
   0   4  15      523.16      480.69     17.51 o 
   1   4  15     1632.98     1610.39     51.99 o 
   2   4  15      277.58      265.72     14.65 o 
   3   4  15     1533.71     1523.52     33.82 o 
   4   4  15      341.96      335.22     24.05 o 
   5   4  15      452.16      363.29     31.38 o 
   6   4  15      118.46      155.12     26.23 o 
   7   4  15      188.41      237.17     32.79 o 
  -7   5  15      162.16      235.06     25.78 o 
  -6   5  15      219.74      222.40     29.51 o 
  -5   5  15      392.19      372.64     22.44 o 
  -4   5  15      141.50      128.48     17.24 o 
  -3   5  15       19.09        9.83     12.80 o 
  -2   5  15       80.19       74.09     12.54 o 
  -1   5  15      932.51      837.33     33.13 o 
   0   5  15      351.48      314.47     16.96 o 
   1   5  15      932.51      970.15     34.31 o 
   2   5  15       80.19       48.34     16.22 o 
   3   5  15       19.09       17.22      6.56 o 
   4   5  15      141.50      135.56     18.67 o 
   5   5  15      392.19      388.63     33.42 o 
   6   5  15      219.74      277.21     33.96 o 
   7   5  15      162.16      162.38     27.73 o 
  -6   6  15      169.95      162.44     21.16 o 
  -5   6  15      565.51      553.06     32.02 o 
  -4   6  15      110.49       80.70     14.93 o 
  -3   6  15     2079.66     2008.10     65.50 o 
  -2   6  15      253.37      213.02     20.96 o 
  -1   6  15     1543.90     1380.31     44.33 o 
   0   6  15      167.54      147.72     17.98 o 
   1   6  15     1543.90     1602.65     56.61 o 
   2   6  15      253.37      245.60     16.87 o 
   3   6  15     2079.66     2014.72     45.82 o 
   4   6  15      110.49      127.79     17.74 o 
   5   6  15      565.51      557.16     39.85 o 
   6   6  15      169.95      169.73     27.73 o 
  -6   7  15       80.50      108.63     23.39 o 
  -5   7  15      383.86      349.53     28.13 o 
  -4   7  15       43.32       74.05     18.09 o 
  -3   7  15      328.02      365.43     23.53 o 
  -2   7  15      153.26      178.88     20.44 o 
  -1   7  15      466.70      460.94     27.13 o 
   0   7  15       20.53       14.18      8.23 o 
   1   7  15      466.70      499.92     28.44 o 
   2   7  15      153.27      158.14     16.26 o 
   3   7  15      328.02      249.33     47.38 o 
   4   7  15       43.32       53.67     12.36 o 
   5   7  15      383.86      370.42     37.49 o 
   6   7  15       80.50       79.49     21.04 o 
  -5   8  15      247.22      290.27     28.67 o 
  -4   8  15        3.87        2.92      9.46 o 
  -3   8  15      686.91      724.79     37.08 o 
  -2   8  15      464.07      439.46     33.13 o 
  -1   8  15      224.15      269.75     24.77 o 
   0   8  15      779.04      751.95     35.48 o 
   1   8  15      224.15      230.81     23.83 o 
   2   8  15      464.06      420.89     27.77 o 
   3   8  15      686.91      692.29     34.63 o 
   4   8  15        3.87        9.97      7.70 o 
   5   8  15      247.22      329.70     36.61 o 
  -4   9  15      124.35       72.41     41.70 o 
  -3   9  15      198.36      181.40     22.71 o 
  -2   9  15      160.70      196.44     23.52 o 
  -1   9  15      364.85      410.71     28.45 o 
   0   9  15       56.96       75.82     14.85 o 
   1   9  15      364.85      413.85     28.97 o 
   2   9  15      160.70      181.45     27.73 o 
   3   9  15      198.36      153.81     25.96 o 
   4   9  15      124.35      130.02     23.64 o 
  -2  10  15      159.81      181.40     23.12 o 
  -1  10  15       98.71       96.01     22.20 o 
   0  10  15      283.73      337.17     29.53 o 
   1  10  15       98.71       97.01     22.04 o 
   2  10  15      159.81      180.81     28.99 o 
   0   0  16     5636.48     5420.45    190.32 o 
   1   0  16     4919.67     4676.48     59.79 o 
   2   0  16      570.22      516.89     20.91 o 
   3   0  16      199.47      126.26     53.23 o 
   4   0  16       46.39       67.25     10.45 o 
   5   0  16      288.07      288.60     23.69 o 
   6   0  16      245.97      268.04     23.23 o 
   7   0  16       79.58       76.09     18.44 o 
   8   0  16      119.29      187.32     29.90 o 
  -8   1  16       44.22       72.58     20.16 o 
  -7   1  16       48.95       52.82     16.31 o 
  -6   1  16       66.54       79.69     18.54 o 
  -5   1  16      298.51      309.43     31.11 o 
  -4   1  16      673.96      676.20     29.78 o 
  -3   1  16     1065.45     1077.16     29.38 o 
  -2   1  16      371.76      383.71     22.59 o 
  -1   1  16      445.74      484.06     19.66 o 
   0   1  16     2405.98     2350.00    159.40 o 
   1   1  16      445.73      412.03     18.76 o 
   2   1  16      371.75      410.35     19.07 o 
   3   1  16     1065.45      952.00     29.50 o 
   4   1  16      673.96      659.13     25.83 o 
   5   1  16      298.52      154.17    101.25 o 
   6   1  16       66.54       58.60     13.18 o 
   7   1  16       48.95       54.38     13.32 o 
   8   1  16       44.22       70.75     18.25 o 
  -7   2  16      220.58      284.73     27.01 o 
  -6   2  16      233.09      313.17     33.28 o 
  -5   2  16      392.15      344.13     22.99 o 
  -4   2  16      475.51      520.63     59.04 o 
  -3   2  16      777.01      785.39     30.48 o 
  -2   2  16      139.99      155.79     15.19 o 
  -1   2  16     1329.17     1210.99     30.24 o 
   0   2  16     1993.40     2011.94     39.34 o 
   1   2  16     1329.17     1290.67     32.60 o 
   2   2  16      139.99      176.08     13.56 o 
   3   2  16      777.00      745.14     28.78 o 
   4   2  16      475.51      424.67     21.67 o 
   5   2  16      392.15      417.11     26.70 o 
   6   2  16      233.09      250.62     29.68 o 
   7   2  16      220.58      256.79     33.13 o 
  -7   3  16       90.31      103.24     18.44 o 
  -6   3  16       69.84       67.56     13.63 o 
  -5   3  16      671.99      371.38    219.66 o 
  -4   3  16      718.04      691.82     39.36 o 
  -3   3  16     3423.52     3119.99     79.11 o 
  -2   3  16     1193.36     1078.85     34.69 o 
  -1   3  16      773.13      841.33     25.92 o 
   0   3  16       51.36       60.12      9.46 o 
   1   3  16      773.13      727.96     22.23 o 
   2   3  16     1193.36     1133.99     28.04 o 
   3   3  16     3423.52     3223.69     56.23 o 
   4   3  16      718.04      734.64     41.11 o 
   5   3  16      671.99      657.67     33.19 o 
   6   3  16       69.84       90.26     20.75 o 
   7   3  16       90.31       89.33     20.21 o 
  -7   4  16      230.91      178.59     71.95 o 
  -6   4  16      267.30      277.76     22.60 o 
  -5   4  16      685.21      661.42     33.58 o 
  -4   4  16      293.75      265.74     24.68 o 
  -3   4  16      285.94      316.67     27.00 o 
  -2   4  16      560.47      497.51     32.39 o 
  -1   4  16      951.14      920.34     32.32 o 
   0   4  16      536.03      541.88     19.30 o 
   1   4  16      951.13      637.95    127.56 o 
   2   4  16      560.47      574.96     20.97 o 
   3   4  16      285.94      270.12     16.11 o 
   4   4  16      293.75      268.35     24.12 o 
   5   4  16      685.21      637.74     35.05 o 
   6   4  16      267.30      277.67     33.86 o 
   7   4  16      230.91      261.51     34.86 o 
  -7   5  16       14.12       28.12     14.29 o 
  -6   5  16       18.79       10.57     11.06 o 
  -5   5  16      154.04      146.42     26.89 o 
  -4   5  16      314.94      315.84     23.58 o 
  -3   5  16      741.74      625.01     37.50 o 
  -2   5  16      268.21      298.50     43.14 o 
  -1   5  16      726.62      691.27     30.82 o 
   0   5  16      247.33      260.02     17.28 o 
   1   5  16      726.61      720.78     23.40 o 
   2   5  16      268.21      229.41     38.24 o 
   3   5  16      741.74      784.09     26.05 o 
   4   5  16      314.94      286.08     25.09 o 
   5   5  16      154.04      163.98     26.49 o 
   6   5  16       18.79       29.02     14.43 o 
   7   5  16       14.12       14.92     12.59 o 
  -6   6  16       40.65       42.57     11.91 o 
  -5   6  16      137.20      112.67     21.38 o 
  -4   6  16      212.05      240.66     27.15 o 
  -3   6  16      706.63      648.06     38.93 o 
  -2   6  16      341.49      303.17     23.84 o 
  -1   6  16     2281.98     2352.06     58.78 o 
   0   6  16     1394.33     1190.86     42.02 o 
   1   6  16     2281.98     2309.58     71.98 o 
   2   6  16      341.49      322.32     18.57 o 
   3   6  16      706.63      694.80     25.69 o 
   4   6  16      212.05      233.28     23.87 o 
   5   6  16      137.20      157.71     25.98 o 
   6   6  16       40.65       54.17     17.04 o 
  -5   7  16       90.17      116.52     21.55 o 
  -4   7  16       50.48       34.66     25.39 o 
  -3   7  16      414.56      465.17     34.15 o 
  -2   7  16      146.55      156.22     19.78 o 
  -1   7  16      383.48      411.07     26.18 o 
   0   7  16       12.11       31.83      9.78 o 
   1   7  16      383.48      361.55     24.98 o 
   2   7  16      146.55      157.15     17.16 o 
   3   7  16      414.56      279.38    116.67 o 
   4   7  16       50.48       48.35     10.95 o 
   5   7  16       90.17       81.99     20.04 o 
  -4   8  16      118.10      129.98     23.57 o 
  -3   8  16      367.57      311.90     28.67 o 
  -2   8  16      120.94      134.00     18.86 o 
  -1   8  16      748.48      791.69     37.18 o 
   0   8  16      189.27      206.55     22.56 o 
   1   8  16      748.48      743.99     36.34 o 
   2   8  16      120.94      126.21     18.66 o 
   3   8  16      367.57      352.10     27.32 o 
   4   8  16      118.10       92.86     27.48 o 
  -3   9  16      301.37      357.43     29.32 o 
  -2   9  16        4.99       20.65     11.77 o 
  -1   9  16      199.04      185.48     23.16 o 
   0   9  16       67.57      122.75     18.60 o 
   1   9  16      199.04      206.61     30.41 o 
   2   9  16        4.99        2.33      9.46 o 
   3   9  16      301.37      357.13     37.44 o 
  -1  10  16      119.99      150.98     45.00 o 
   0  10  16       13.23       35.85     11.74 o 
   1  10  16      119.99      144.07     21.03 o 
   1   0  17      816.76      799.03     26.28 o 
   2   0  17     4705.88     4509.46     61.77 o 
   3   0  17      412.35      343.61     70.16 o 
   4   0  17     2597.71     2387.30     57.44 o 
   5   0  17      160.14      183.55     20.31 o 
   6   0  17      278.82      242.92     31.08 o 
   7   0  17       15.83       20.59     13.28 o 
  -7   1  17       89.15      111.67     23.06 o 
  -6   1  17      672.20      697.55     46.24 o 
  -5   1  17      234.01      242.32     35.09 o 
  -4   1  17      625.74      580.96     28.82 o 
  -3   1  17      741.59      652.41     62.01 o 
  -2   1  17      702.27      646.46     49.12 o 
  -1   1  17      878.04      840.34     26.59 o 
   0   1  17      946.36      914.13     29.73 o 
   1   1  17      878.03      785.94     30.27 o 
   2   1  17      702.27      601.81     23.71 o 
   3   1  17      741.59      697.01     26.10 o 
   4   1  17      625.74      641.83     26.09 o 
   5   1  17      234.01      142.00     72.21 o 
   6   1  17      672.20      615.70     33.08 o 
   7   1  17       89.15       97.52     21.63 o 
  -7   2  17        2.02       11.08     11.96 o 
  -6   2  17        9.14       11.48     11.96 o 
  -5   2  17       15.61       32.68      9.86 o 
  -4   2  17      153.71      165.87     24.05 o 
  -3   2  17      530.23      439.02     23.91 o 
  -2   2  17      618.19      589.68     43.95 o 
  -1   2  17     1385.03     1341.95     33.07 o 
   0   2  17       73.48       83.53     11.20 o 
   1   2  17     1385.03     1298.21     33.80 o 
   2   2  17      618.19      632.12     27.17 o 
   3   2  17      530.23      579.90     24.84 o 
   4   2  17      153.71      171.24     17.16 o 
   5   2  17       15.61       18.61      9.83 o 
   6   2  17        9.14       22.20     10.71 o 
   7   2  17        2.02        1.28      7.77 o 
  -7   3  17      174.74      199.53     30.16 o 
  -6   3  17      172.42      165.57     20.70 o 
  -5   3  17      176.25       99.77     72.33 o 
  -4   3  17       27.78       45.54     14.64 o 
  -3   3  17      114.31       75.16     16.11 o 
  -2   3  17     1138.53     1118.17     36.69 o 
  -1   3  17     1853.17     1787.89     47.79 o 
   0   3  17     6200.01     6106.81     77.32 o 
   1   3  17     1853.18     1809.47     35.58 o 
   2   3  17     1138.55     1101.04     53.59 o 
   3   3  17      114.31      109.11     14.17 o 
   4   3  17       27.78       54.20     10.98 o 
   5   3  17      176.24      146.26     19.62 o 
   6   3  17      172.42      200.34     23.72 o 
   7   3  17      174.74      140.08     25.44 o 
  -7   4  17       29.26        7.11     12.04 o 
  -6   4  17       81.46       81.91     17.67 o 
  -5   4  17      189.33      194.10     23.24 o 
  -4   4  17      397.11      376.84     30.80 o 
  -3   4  17      559.86      585.12     89.38 o 
  -2   4  17      879.48      841.38     42.62 o 
  -1   4  17       84.39      106.07     14.32 o 
   0   4  17      462.92      491.61     21.43 o 
   1   4  17       84.38       53.83     16.37 o 
   2   4  17      879.46      808.51     25.45 o 
   3   4  17      559.86      564.33     25.67 o 
   4   4  17      397.11      442.51     27.58 o 
   5   4  17      189.34      206.67     23.39 o 
   6   4  17       81.46       76.60     16.06 o 
   7   4  17       29.26       31.74     14.17 o 
  -6   5  17      148.36      149.32     24.67 o 
  -5   5  17      407.29      418.05     27.56 o 
  -4   5  17       59.99       69.83     13.57 o 
  -3   5  17      688.34      668.20     39.81 o 
  -2   5  17      247.61      295.13     28.01 o 
  -1   5  17      127.00      129.17     17.47 o 
   0   5  17       89.11       72.00     10.96 o 
   1   5  17      127.00      163.15     14.09 o 
   2   5  17      247.61      208.30     34.49 o 
   3   5  17      688.33      668.04     25.07 o 
   4   5  17       59.99       49.21     12.62 o 
   5   5  17      407.29      415.13     28.59 o 
   6   5  17      148.36      168.04     27.95 o 
  -6   6  17       91.70      103.15     23.53 o 
  -5   6  17      235.00      306.64     33.42 o 
  -4   6  17      566.92      530.54     30.50 o 
  -3   6  17      201.19      235.86     28.59 o 
  -2   6  17      866.73      820.51     44.37 o 
  -1   6  17      715.50      703.19     34.77 o 
   0   6  17      166.11      202.10     21.28 o 
   1   6  17      715.51      713.68     28.35 o 
   2   6  17      866.72      907.82     32.10 o 
   3   6  17      201.19      189.43     16.55 o 
   4   6  17      566.92      585.57     32.88 o 
   5   6  17      235.00      232.21     25.90 o 
   6   6  17       91.70      119.86     23.92 o 
  -5   7  17      214.07      184.94     28.02 o 
  -4   7  17      350.85      351.54     35.91 o 
  -3   7  17      180.82      194.02     27.45 o 
  -2   7  17       11.93       13.07     12.68 o 
  -1   7  17      780.18      820.93     37.49 o 
   0   7  17      135.58      116.38     17.54 o 
   1   7  17      780.17      830.16     37.64 o 
   2   7  17       11.93       13.38      7.64 o 
   3   7  17      180.82       96.49     40.34 o 
   4   7  17      350.85      407.14     29.25 o 
   5   7  17      214.07      213.42     25.49 o 
  -4   8  17       67.62       80.77     20.27 o 
  -3   8  17      334.14      387.23     38.38 o 
  -2   8  17      334.35      378.50     29.99 o 
  -1   8  17      891.38      843.14     38.84 o 
   0   8  17       55.72       76.15     15.23 o 
   1   8  17      891.38      842.44     39.30 o 
   2   8  17      334.35      359.50     29.86 o 
   3   8  17      334.15      370.63     36.78 o 
   4   8  17       67.62       86.00     33.65 o 
  -3   9  17      224.00      208.31     24.65 o 
  -2   9  17       42.54       46.11     35.50 o 
  -1   9  17      160.23      185.57     23.43 o 
   0   9  17      115.28      130.06     19.93 o 
   1   9  17      160.23      187.63     23.28 o 
   2   9  17       42.54       57.25     17.15 o 
   3   9  17      224.00      239.17     31.49 o 
   0   0  18     6433.17     6011.65    102.40 o 
   1   0  18      103.99      109.85     12.91 o 
   2   0  18     1197.35     1086.04     39.35 o 
   3   0  18       93.56       77.11     15.76 o 
   4   0  18      160.06      163.98     19.63 o 
   5   0  18        4.57       23.94      9.83 o 
   6   0  18      304.29      300.60     33.80 o 
   7   0  18       43.80       40.63     16.93 o 
  -7   1  18       23.41       38.17     14.98 o 
  -6   1  18       15.09       34.24     13.52 o 
  -5   1  18      231.52      190.60     27.15 o 
  -4   1  18     1244.60     1218.67     41.91 o 
  -3   1  18      702.33      651.21     30.25 o 
  -2   1  18     2210.37     2224.85     73.58 o 
  -1   1  18      330.18      339.53     22.41 o 
   0   1  18      621.20      599.94     23.87 o 
   1   1  18      330.18      316.83     19.00 o 
   2   1  18     2210.37     2080.84     44.32 o 
   3   1  18      702.33      624.49     30.97 o 
   4   1  18     1244.60     1156.56     35.49 o 
   5   1  18      231.52      146.01     44.31 o 
   6   1  18       15.09       21.95     10.72 o 
   7   1  18       23.41       24.91     13.39 o 
  -7   2  18       18.90       47.07     16.04 o 
  -6   2  18      476.86      454.59     54.91 o 
  -5   2  18      199.50      174.26     20.40 o 
  -4   2  18      112.60      119.80     21.16 o 
  -3   2  18      341.59      340.77     23.07 o 
  -2   2  18      418.08      441.38     24.39 o 
  -1   2  18      363.87      346.97     18.40 o 
   0   2  18      504.56      499.04     21.81 o 
   1   2  18      363.87      345.70     19.07 o 
   2   2  18      418.07      377.88     20.34 o 
   3   2  18      341.59      303.64     20.28 o 
   4   2  18      112.59      151.50     16.72 o 
   5   2  18      199.50      192.35     22.28 o 
   6   2  18      476.86      523.82     31.82 o 
   7   2  18       18.90       32.69     10.87 o 
  -7   3  18       52.38       63.96     17.32 o 
  -6   3  18       36.83       35.04     11.46 o 
  -5   3  18      137.75       73.26     40.53 o 
  -4   3  18     1643.83     1551.87     62.75 o 
  -3   3  18        6.54       15.41     10.79 o 
  -2   3  18     2089.87     1958.12     89.91 o 
  -1   3  18      745.57      732.13     31.01 o 
   0   3  18      116.99      134.11     18.85 o 
   1   3  18      745.58      693.16     26.34 o 
   2   3  18     2089.87     2110.60     47.91 o 
   3   3  18        6.54       11.38      7.38 o 
   4   3  18     1643.83     1519.09     42.61 o 
   5   3  18      137.75      131.46     19.29 o 
   6   3  18       36.83       33.11     11.34 o 
   7   3  18       52.38       55.40     13.30 o 
  -6   4  18      278.37      326.96     28.13 o 
  -5   4  18       25.16       29.44      9.67 o 
  -4   4  18      263.68      305.33     32.11 o 
  -3   4  18      277.99      232.23     29.11 o 
  -2   4  18      483.47      420.61     32.61 o 
  -1   4  18      182.68      228.02     23.68 o 
   0   4  18     1444.78     1415.22     91.57 o 
   1   4  18      182.68      160.95     33.58 o 
   2   4  18      483.47      568.98     22.06 o 
   3   4  18      277.98      287.20     24.91 o 
   4   4  18      263.68      270.63     25.16 o 
   5   4  18       25.16       25.31     10.42 o 
   6   4  18      278.38      308.08     29.35 o 
  -6   5  18       22.41       23.79     10.76 o 
  -5   5  18       45.01       48.68     12.64 o 
  -4   5  18      206.92      239.03     23.67 o 
  -3   5  18      158.22      149.02     23.62 o 
  -2   5  18      473.49      456.31     33.86 o 
  -1   5  18      308.83      262.31     29.33 o 
   0   5  18     1214.99     1149.69     34.90 o 
   1   5  18      308.83      311.75     19.81 o 
   2   5  18      473.49      461.23     37.42 o 
   3   5  18      158.22      154.07     17.82 o 
   4   5  18      206.92      214.95     24.03 o 
   5   5  18       45.01       61.81     14.25 o 
   6   5  18       22.41       34.52     13.08 o 
  -5   6  18       72.49       68.12     18.10 o 
  -4   6  18       29.41       42.13     14.01 o 
  -3   6  18      488.63      507.61     36.32 o 
  -2   6  18      376.34      365.02     31.06 o 
  -1   6  18      158.73      162.49     20.38 o 
   0   6  18     1436.51     1383.67     47.23 o 
   1   6  18      158.72      163.40     16.95 o 
   2   6  18      376.33      275.38    101.12 o 
   3   6  18      488.63      474.56     22.21 o 
   4   6  18       29.41       31.01     11.48 o 
   5   6  18       72.49       70.76     16.27 o 
  -5   7  18      249.68      259.46     34.15 o 
  -4   7  18      231.90      203.79     29.33 o 
  -3   7  18      352.43      439.65     34.88 o 
  -2   7  18      320.73      350.40     27.38 o 
  -1   7  18      418.64      452.94     33.20 o 
   0   7  18       26.44       35.93     11.23 o 
   1   7  18      418.64      428.31     28.01 o 
   2   7  18      320.73      350.14     27.78 o 
   3   7  18      352.42      301.95     61.80 o 
   4   7  18      231.90      252.40     26.61 o 
   5   7  18      249.67      227.57     26.83 o 
  -4   8  18       81.41      108.58     22.61 o 
  -3   8  18      216.07      220.30     30.93 o 
  -2   8  18      103.47      110.05     22.23 o 
  -1   8  18      125.24      150.08     20.49 o 
   0   8  18      362.41      429.83     28.80 o 
   1   8  18      125.23      175.49     22.56 o 
   2   8  18      103.47      136.37     19.61 o 
   3   8  18      216.07      211.13     29.27 o 
   4   8  18       81.41       81.19     21.05 o 
  -2   9  18      102.65      138.52     26.20 o 
  -1   9  18      307.61      307.14     28.86 o 
   0   9  18       10.49       34.45     11.20 o 
   1   9  18      307.61      289.21     28.78 o 
   2   9  18      102.65      160.23     22.07 o 
   1   0  19        9.69       10.07      6.72 o 
   2   0  19      362.19      382.52     20.32 o 
   3   0  19      987.89      879.21     30.27 o 
   4   0  19      539.51      531.44     29.48 o 
   5   0  19       25.45       45.72     12.33 o 
   6   0  19       41.15       31.88     12.89 o 
   7   0  19       29.50       57.82     15.37 o 
  -7   1  19       31.90       49.14     17.15 o 
  -6   1  19      353.24      369.30     37.80 o 
  -5   1  19       13.48       25.90     12.60 o 
  -4   1  19      102.92      127.71     18.04 o 
  -3   1  19      356.84      348.53     23.05 o 
  -2   1  19      728.21      417.30    144.23 o 
  -1   1  19       49.12       58.34      9.99 o 
   0   1  19     5101.03     4948.63     68.00 o 
   1   1  19       49.12       53.65     10.24 o 
   2   1  19      728.22      709.90     27.39 o 
   3   1  19      356.85      360.96     20.60 o 
   4   1  19      102.92       94.51     13.53 o 
   5   1  19       13.48       26.54     17.64 o 
   6   1  19      353.24      343.10     28.33 o 
   7   1  19       31.90       63.02     17.56 o 
  -6   2  19       45.67       49.20     16.32 o 
  -5   2  19       12.06       27.76     10.19 o 
  -4   2  19      739.51      727.37     73.07 o 
  -3   2  19       81.31       88.98     14.97 o 
  -2   2  19      822.07      752.28     32.51 o 
  -1   2  19       36.74       54.67     10.67 o 
   0   2  19      678.32      614.36     26.04 o 
   1   2  19       36.74       33.55      9.34 o 
   2   2  19      822.06      792.74     39.51 o 
   3   2  19       81.31       86.69     13.08 o 
   4   2  19      739.52      756.00     30.60 o 
   5   2  19       12.06       19.19      9.93 o 
   6   2  19       45.67       68.90     14.92 o 
  -6   3  19      518.25      591.61     42.12 o 
  -5   3  19       33.94       33.51      9.91 o 
  -4   3  19      534.41      489.37     52.43 o 
  -3   3  19      214.82      223.81     28.03 o 
  -2   3  19      716.38      637.17     77.30 o 
  -1   3  19      168.40      168.47     18.73 o 
   0   3  19     1898.71     1885.38     49.72 o 
   1   3  19      168.41      158.14     16.09 o 
   2   3  19      716.38      667.82     27.52 o 
   3   3  19      214.82      205.02     19.13 o 
   4   3  19      534.41      549.01     28.30 o 
   5   3  19       33.94       32.24     11.83 o 
   6   3  19      518.25      547.10     33.63 o 
  -6   4  19      105.17      115.06     18.11 o 
  -5   4  19       43.01       41.31     11.71 o 
  -4   4  19      549.67      481.55     35.46 o 
  -3   4  19      134.55      134.40     22.90 o 
  -2   4  19      882.72      809.44     74.93 o 
  -1   4  19      336.48      325.05     29.32 o 
   0   4  19      500.37      464.84     26.66 o 
   1   4  19      336.49      244.90     59.42 o 
   2   4  19      882.72      846.61     27.37 o 
   3   4  19      134.54      136.16     16.27 o 
   4   4  19      549.66      532.20     27.23 o 
   5   4  19       43.01       49.09     13.64 o 
   6   4  19      105.16      107.93     19.36 o 
  -5   5  19        2.23       13.75      9.04 o 
  -4   5  19      237.14      256.65     25.13 o 
  -3   5  19       27.21       30.37     12.80 o 
  -2   5  19      707.36      683.13     41.73 o 
  -1   5  19      169.49      158.53     24.52 o 
   0   5  19     1235.27     1220.49     36.88 o 
   1   5  19      169.49      159.41     23.16 o 
   2   5  19      707.37      651.68     36.39 o 
   3   5  19       27.21       27.35      9.48 o 
   4   5  19      237.15      279.53     27.01 o 
   5   5  19        2.23        0.00      8.72 o 
  -5   6  19       58.19       71.42     15.34 o 
  -4   6  19      468.67      521.14     33.60 o 
  -3   6  19       83.47       76.38     18.99 o 
  -2   6  19      461.50      540.09     37.65 o 
  -1   6  19      316.69      307.02     26.89 o 
   0   6  19       39.25       28.01      9.71 o 
   1   6  19      316.69      302.89     26.36 o 
   2   6  19      461.50      465.38     50.32 o 
   3   6  19       83.47       89.44     14.24 o 
   4   6  19      468.66      534.67     39.52 o 
   5   6  19       58.19       77.48     16.92 o 
  -4   7  19       27.68       41.42     14.69 o 
  -3   7  19      320.39      314.99     34.58 o 
  -2   7  19      361.52      390.50     39.84 o 
  -1   7  19      125.85      152.39     20.81 o 
   0   7  19      783.38      820.19     38.85 o 
   1   7  19      125.85      127.43     18.20 o 
   2   7  19      361.52      379.03     28.08 o 
   3   7  19      320.40      271.88     62.50 o 
   4   7  19       27.68       45.34     12.96 o 
  -3   8  19       14.66       39.67     15.17 o 
  -2   8  19      229.09      238.29     26.02 o 
  -1   8  19       49.08       46.84     13.06 o 
   0   8  19       52.25       45.98     13.56 o 
   1   8  19       49.08       55.07     13.53 o 
   2   8  19      229.09      264.33     27.31 o 
   3   8  19       14.66        9.94     11.77 o 
   0   9  19      103.43      132.12     20.86 o 
   0   0  20        7.50       40.93     13.22 o 
   1   0  20      302.80      278.96     18.99 o 
   2   0  20      109.63      105.20     13.32 o 
   3   0  20       55.60       81.45     15.19 o 
   4   0  20      133.27      121.80     17.84 o 
   5   0  20      252.77      261.99     25.73 o 
   6   0  20      349.21      395.17     37.50 o 
  -6   1  20      156.73      132.11     25.10 o 
  -5   1  20       11.66        0.00     17.34 o 
  -4   1  20      602.61      605.39     38.20 o 
  -3   1  20      307.42      317.19     24.53 o 
  -2   1  20     1558.96     1164.98    317.50 o 
  -1   1  20      665.12      690.81     26.94 o 
   0   1  20      238.66      260.73     19.18 o 
   1   1  20      665.12      603.46     25.63 o 
   2   1  20     1558.94     1533.34     40.62 o 
   3   1  20      307.43      304.45     21.11 o 
   4   1  20      602.62      556.62     30.98 o 
   5   1  20       11.66       17.92      9.67 o 
   6   1  20      156.73      183.10     23.53 o 
  -6   2  20      154.70      205.06     30.36 o 
  -5   2  20       29.83       28.91     13.09 o 
  -4   2  20      108.84      145.09     24.66 o 
  -3   2  20      140.87      157.10     19.17 o 
  -2   2  20      523.81      488.92     27.30 o 
  -1   2  20      216.45      176.11     48.02 o 
   0   2  20     1261.42     1214.67     35.45 o 
   1   2  20      216.45      272.96     19.99 o 
   2   2  20      523.82      489.76     24.09 o 
   3   2  20      140.87      127.28     15.68 o 
   4   2  20      108.84      147.81     17.23 o 
   5   2  20       29.83       41.62     12.71 o 
   6   2  20      154.70      164.36     21.69 o 
  -6   3  20       45.37       73.92     19.33 o 
  -5   3  20       55.63       71.75     14.74 o 
  -4   3  20      393.45      445.71     34.88 o 
  -3   3  20      133.51      161.31     25.24 o 
  -2   3  20      783.75      783.68     34.22 o 
  -1   3  20       82.75       89.56     14.59 o 
   0   3  20      186.36      141.82     42.36 o 
   1   3  20       82.75       87.76     12.98 o 
   2   3  20      783.74      772.88     30.18 o 
   3   3  20      133.51      112.07     15.27 o 
   4   3  20      393.45      422.11     24.60 o 
   5   3  20       55.63       88.27     16.82 o 
   6   3  20       45.37       35.45     13.60 o 
  -6   4  20      131.18      127.01     48.10 o 
  -5   4  20      309.91      308.38     44.37 o 
  -4   4  20       36.32       47.68     15.44 o 
  -3   4  20      336.58      342.59     34.26 o 
  -2   4  20      710.67      672.03     41.72 o 
  -1   4  20      208.40      199.85     20.91 o 
   0   4  20     2235.36     2220.85     57.78 o 
   1   4  20      208.41      137.06     55.42 o 
   2   4  20      710.68      797.55     31.17 o 
   3   4  20      336.58      364.27     23.44 o 
   4   4  20       36.32       59.35     12.48 o 
   5   4  20      309.91      331.35     30.16 o 
   6   4  20      131.18      162.89     23.02 o 
  -5   5  20      114.17      113.19     18.67 o 
  -4   5  20      324.51      373.55     34.85 o 
  -3   5  20      377.51      338.70     32.52 o 
  -2   5  20      617.15      613.04     67.29 o 
  -1   5  20       65.69       66.12     17.62 o 
   0   5  20      414.57      429.14     63.78 o 
   1   5  20       65.69       38.97     19.97 o 
   2   5  20      617.15      649.16     25.49 o 
   3   5  20      377.51      394.42     28.05 o 
   4   5  20      324.51      318.37     30.15 o 
   5   5  20      114.17      129.52     21.12 o 
  -4   6  20      199.54      251.30     26.28 o 
  -3   6  20       62.30       66.05     17.74 o 
  -2   6  20      183.59      159.61     26.07 o 
  -1   6  20       10.56       16.48     18.78 o 
   0   6  20      356.97      395.35     28.33 o 
   1   6  20       10.56       18.27     10.35 o 
   2   6  20      183.59      177.81     18.67 o 
   3   6  20       62.30       74.92     13.49 o 
   4   6  20      199.54      192.09     24.44 o 
  -3   7  20       54.30       66.89     18.36 o 
  -2   7  20      368.11      383.92     36.25 o 
  -1   7  20      173.63      154.77     20.65 o 
   0   7  20      369.50      344.58     29.54 o 
   1   7  20      173.63      170.20     22.32 o 
   2   7  20      368.10      355.65     28.74 o 
   3   7  20       54.30       45.54     19.24 o 
  -2   8  20       77.15       99.38     24.98 o 
  -1   8  20        7.57       16.99      9.91 o 
   0   8  20      156.85      202.30     24.52 o 
   1   8  20        7.57       18.60     10.42 o 
   2   8  20       77.15       76.02     14.68 o 
   1   0  21      449.29      427.67     22.80 o 
   2   0  21      184.17      207.12     18.68 o 
   3   0  21      119.88      117.80     17.65 o 
   4   0  21      287.90      241.20     24.38 o 
   5   0  21        3.35        9.73      9.20 o 
   6   0  21       12.16       14.22     11.80 o 
  -6   1  21       65.75       89.38     20.53 o 
  -5   1  21       76.07       79.67     20.00 o 
  -4   1  21      202.51      218.41     25.50 o 
  -3   1  21      198.29      209.20     22.46 o 
  -2   1  21      362.36      315.24     92.48 o 
  -1   1  21      986.46      968.44     32.49 o 
   0   1  21     1311.67     1270.46     37.19 o 
   1   1  21      986.47      919.25     32.10 o 
   2   1  21      362.36      341.91     21.59 o 
   3   1  21      198.30      203.84     19.13 o 
   4   1  21      202.51      223.03     24.28 o 
   5   1  21       76.07       60.59     13.45 o 
   6   1  21       65.75       81.66     15.82 o 
  -6   2  21       42.78       91.93     21.42 o 
  -5   2  21       89.33      107.19     21.63 o 
  -4   2  21      596.81      596.88     41.13 o 
  -3   2  21      703.49      671.92     33.40 o 
  -2   2  21      282.84      310.15     25.31 o 
  -1   2  21      207.19      110.46     86.94 o 
   0   2  21       52.15       71.65     12.03 o 
   1   2  21      207.19      271.39     20.84 o 
   2   2  21      282.83      292.32     21.75 o 
   3   2  21      703.49      713.72     30.04 o 
   4   2  21      596.81      514.12     28.13 o 
   5   2  21       89.33       93.11     17.24 o 
   6   2  21       42.78       49.81     12.59 o 
  -5   3  21      361.44      396.27     27.58 o 
  -4   3  21      133.87      115.27     22.59 o 
  -3   3  21       29.25       45.63     15.37 o 
  -2   3  21      223.30      242.77     30.21 o 
  -1   3  21       11.57       24.02     16.62 o 
   0   3  21      556.71      340.62    172.42 o 
   1   3  21       11.57       21.99      8.42 o 
   2   3  21      223.30      237.30     21.39 o 
   3   3  21       29.25       44.42     11.11 o 
   4   3  21      133.87      160.27     18.31 o 
   5   3  21      361.44      419.50     29.21 o 
  -5   4  21       62.82      106.33     17.73 o 
  -4   4  21      309.46      322.40     49.33 o 
  -3   4  21      468.14      503.06     37.36 o 
  -2   4  21      563.63      651.78     42.62 o 
  -1   4  21      285.60      313.66     33.68 o 
   0   4  21      238.04      222.97     22.95 o 
   1   4  21      285.60      201.22     88.02 o 
   2   4  21      563.62      616.10     28.45 o 
   3   4  21      468.14      509.67     26.66 o 
   4   4  21      309.46      356.27     26.19 o 
   5   4  21       62.82       80.52     17.00 o 
  -5   5  21       85.31      114.69     19.30 o 
  -4   5  21      137.64      197.41     28.74 o 
  -3   5  21       17.29       27.81     12.87 o 
  -2   5  21      184.63      178.67     27.11 o 
  -1   5  21      540.53      502.45     43.76 o 
   0   5  21      310.21      360.14     34.35 o 
   1   5  21      540.53      428.22     81.55 o 
   2   5  21      184.63      165.54     21.59 o 
   3   5  21       17.29       32.95     10.35 o 
   4   5  21      137.64      154.38     21.80 o 
   5   5  21       85.31      123.08     21.05 o 
  -4   6  21      245.08      300.16     28.75 o 
  -3   6  21       61.49       94.59     20.99 o 
  -2   6  21      399.01      429.33     35.61 o 
  -1   6  21       34.98       34.47     13.43 o 
   0   6  21      562.41      552.31     32.54 o 
   1   6  21       34.98       34.06     13.58 o 
   2   6  21      399.01      400.96     24.56 o 
   3   6  21       61.49       84.22     15.93 o 
   4   6  21      245.08      329.97     41.48 o 
  -3   7  21       99.44      136.10     24.56 o 
  -2   7  21      196.52      215.72     44.79 o 
  -1   7  21      274.96      288.67     34.77 o 
   0   7  21      247.03      249.95     26.48 o 
   1   7  21      274.96      278.33     27.77 o 
   2   7  21      196.52      141.81     72.93 o 
   3   7  21       99.44       48.43     25.56 o 
  -1   8  21       21.68       12.49     10.63 o 
   0   8  21       27.59       46.70     12.49 o 
   1   8  21       21.68       28.76     11.61 o 
   0   0  22      765.12      774.00     43.06 o 
   1   0  22      524.04      531.17     25.36 o 
   2   0  22      272.96      254.37     20.78 o 
   3   0  22       61.88       65.43     14.82 o 
   4   0  22       59.29       55.75     18.00 o 
   5   0  22      444.94      467.86     38.45 o 
  -5   1  22      193.67      183.38     29.19 o 
  -4   1  22       25.87       47.06     16.06 o 
  -3   1  22      682.73      746.13     36.05 o 
  -2   1  22      266.19      246.52     46.33 o 
  -1   1  22      109.14      118.22     14.69 o 
   0   1  22      278.89      340.27     22.04 o 
   1   1  22      109.14      138.35     16.49 o 
   2   1  22      266.19      310.98     22.84 o 
   3   1  22      682.73      722.92     33.90 o 
   4   1  22       25.87       26.10     11.05 o 
   5   1  22      193.68      214.77     24.56 o 
  -5   2  22       82.17      127.89     24.52 o 
  -4   2  22       53.68       84.96     19.96 o 
  -3   2  22        2.09        8.43     10.29 o 
  -2   2  22       55.54       67.28     14.13 o 
  -1   2  22     1405.26      856.87    408.83 o 
   0   2  22       58.49       75.69     12.47 o 
   1   2  22     1405.27     1364.60     49.41 o 
   2   2  22       55.54       66.08     12.86 o 
   3   2  22        2.09        7.29      7.93 o 
   4   2  22       53.68       54.47     11.72 o 
   5   2  22       82.17      120.21     21.72 o 
  -5   3  22       24.58       37.16     13.69 o 
  -4   3  22      335.40      309.96     35.30 o 
  -3   3  22      112.33       88.71     20.43 o 
  -2   3  22       83.69      107.75     22.04 o 
  -1   3  22       67.67       62.02     13.60 o 
   0   3  22      105.77       56.26     43.18 o 
   1   3  22       67.67      100.80     14.62 o 
   2   3  22       83.69      104.45     14.91 o 
   3   3  22      112.33      145.51     17.84 o 
   4   3  22      335.40      360.52     25.51 o 
   5   3  22       24.58       37.63     12.33 o 
  -5   4  22       97.42      110.64     18.29 o 
  -4   4  22      207.41      229.67     31.46 o 
  -3   4  22        7.61       25.17     12.79 o 
  -2   4  22       63.67       85.22     20.10 o 
  -1   4  22      651.75      605.98     41.45 o 
   0   4  22      107.09      139.72     18.92 o 
   1   4  22      651.76      543.31    135.35 o 
   2   4  22       63.67       52.10     11.86 o 
   3   4  22        7.61       25.63     10.20 o 
   4   4  22      207.41      233.58     23.21 o 
   5   4  22       97.42      102.87     18.55 o 
  -4   5  22       56.11       89.46     20.12 o 
  -3   5  22      350.78      339.00     36.78 o 
  -2   5  22      108.19      142.61     25.08 o 
  -1   5  22      180.02      213.66     30.36 o 
   0   5  22       64.46       60.69     17.52 o 
   1   5  22      180.02      200.57     23.08 o 
   2   5  22      108.19      101.06     17.40 o 
   3   5  22      350.79      407.51     25.79 o 
   4   5  22       56.11       81.33     14.52 o 
  -3   6  22       35.25       56.24     17.99 o 
  -2   6  22      554.26      527.48     39.81 o 
  -1   6  22       77.27      115.98     37.98 o 
   0   6  22      520.00      621.74     43.19 o 
   1   6  22       77.27       88.54     16.01 o 
   2   6  22      554.25      549.71     33.15 o 
   3   6  22       35.25       46.73     13.01 o 
  -2   7  22      261.73      283.75     35.77 o 
  -1   7  22       58.46       86.87     20.14 o 
   0   7  22      228.88      256.41     27.27 o 
   1   7  22       58.45       51.46     13.01 o 
   2   7  22      261.74      217.92     93.43 o 
   1   0  23      822.86      864.64     33.25 o 
   2   0  23        1.15        2.63      7.60 o 
   3   0  23      991.13     1012.84     43.01 o 
   4   0  23       47.38       35.05     12.95 o 
   5   0  23      154.48      167.36     27.67 o 
  -5   1  23      210.38      231.07     32.23 o 
  -4   1  23        9.58       32.06     16.10 o 
  -3   1  23       39.43       46.66     12.58 o 
  -2   1  23       25.17       31.98     11.10 o 
  -1   1  23      299.59      321.06     23.07 o 
   0   1  23        1.15       14.13      8.36 o 
   1   1  23      299.59      354.52     23.66 o 
   2   1  23       25.17       24.69      9.75 o 
   3   1  23       39.43       49.77     13.26 o 
   4   1  23        9.58       23.61     10.63 o 
   5   1  23      210.37      266.15     27.73 o 
  -5   2  23      256.33      270.55     34.84 o 
  -4   2  23        4.04        6.46     11.08 o 
  -3   2  23      606.18      605.74     42.18 o 
  -2   2  23       45.32       45.30     12.01 o 
  -1   2  23      276.96      218.36     63.26 o 
   0   2  23       29.31       39.00     10.34 o 
   1   2  23      276.95      279.42     22.44 o 
   2   2  23       45.32       39.48     10.75 o 
   3   2  23      606.18      633.87     30.01 o 
   4   2  23        4.04        9.50      9.69 o 
   5   2  23      256.33      282.41     28.98 o 
  -4   3  23       61.19       55.30     16.56 o 
  -3   3  23       62.94       64.20     17.52 o 
  -2   3  23      265.73      256.14     32.50 o 
  -1   3  23      375.23      391.72     27.55 o 
   0   3  23       87.73       39.83     30.22 o 
   1   3  23      375.23      418.01     24.04 o 
   2   3  23      265.73      273.16     22.93 o 
   3   3  23       62.94       71.34     13.33 o 
   4   3  23       61.19       71.51     13.82 o 
  -4   4  23       82.17       75.92     18.55 o 
  -3   4  23      481.17      456.10     45.62 o 
  -2   4  23       51.52       46.99     20.02 o 
  -1   4  23      212.74      235.29     31.88 o 
   0   4  23       59.33       41.84     12.53 o 
   1   4  23      212.74      237.01     24.80 o 
   2   4  23       51.52       70.40     13.28 o 
   3   4  23      481.17      494.20     27.49 o 
   4   4  23       82.17       72.69     13.70 o 
  -3   5  23        2.20        1.78     10.99 o 
  -2   5  23       49.61       59.88     19.82 o 
  -1   5  23      331.80      275.63     34.41 o 
   0   5  23       28.62       51.53     16.63 o 
   1   5  23      331.80      336.11     29.31 o 
   2   5  23       49.61       55.74     14.10 o 
   3   5  23        2.20       18.52      9.59 o 
  -2   6  23       14.12       42.87     16.15 o 
  -1   6  23      161.85      164.72     27.27 o 
   0   6  23      248.12      263.96     34.00 o 
   1   6  23      161.85      183.89     28.37 o 
   2   6  23       14.12       34.45     14.38 o 
   0   0  24       31.49       78.24     18.36 o 
   1   0  24     1719.69     1680.14     46.56 o 
   2   0  24       46.45       61.91     14.17 o 
   3   0  24       25.34       12.77     10.52 o 
   4   0  24       28.18       34.83     19.04 o 
  -4   1  24       46.78       57.98     26.01 o 
  -3   1  24      241.68      257.00     26.52 o 
  -2   1  24       45.81       49.27     13.12 o 
  -1   1  24       40.65       90.87     16.16 o 
   0   1  24        3.49        0.50      7.51 o 
   1   1  24       40.65       57.56     11.86 o 
   2   1  24       45.81       52.96     12.01 o 
   3   1  24      241.69      277.51     27.85 o 
   4   1  24       46.78       56.27     14.64 o 
  -4   2  24      103.86      127.59     23.98 o 
  -3   2  24       13.94       24.81     12.87 o 
  -2   2  24       36.76       26.16     10.67 o 
  -1   2  24      364.00      365.50     45.41 o 
   0   2  24        1.34       12.83      9.43 o 
   1   2  24      364.00      377.12     25.10 o 
   2   2  24       36.76       30.98      9.88 o 
   3   2  24       13.94       18.73     10.47 o 
   4   2  24      103.86      108.96     18.55 o 
  -4   3  24       37.34       69.64     18.23 o 
  -3   3  24      250.39      240.87     32.50 o 
  -2   3  24       43.69       67.28     17.94 o 
  -1   3  24      282.99      264.08     26.11 o 
   0   3  24        2.23        9.37      9.22 o 
   1   3  24      282.99      284.10     27.40 o 
   2   3  24       43.69       75.89     13.48 o 
   3   3  24      250.39      312.38     25.21 o 
   4   3  24       37.34       54.64     12.87 o 
  -3   4  24        8.16       34.24     13.71 o 
  -2   4  24       86.61      126.77     23.75 o 
  -1   4  24      149.39      234.56     32.37 o 
   0   4  24       25.11       27.40     11.42 o 
   1   4  24      149.39      176.50     22.82 o 
   2   4  24       86.61      112.09     19.53 o 
   3   4  24        8.16       23.16      9.79 o 
  -2   5  24      243.76      260.73     34.29 o 
  -1   5  24      131.17      150.02     27.28 o 
   0   5  24      184.49      238.98     31.97 o 
   1   5  24      131.17      143.66     26.44 o 
   2   5  24      243.76      236.67     26.54 o 
  -1   6  24      401.22      461.94     49.13 o 
   0   6  24        0.18        0.00      9.29 o 
   1   6  24      401.22      444.98     37.35 o 
   1   0  25       43.75       54.23     12.12 o 
   2   0  25       39.32       41.38     12.75 o 
   3   0  25      324.72      352.31     29.23 o 
   4   0  25      304.16      156.15    125.11 o 
  -4   1  25       72.57       73.99     30.55 o 
  -3   1  25        4.87       14.63      9.86 o 
  -2   1  25       89.06       94.07     17.09 o 
  -1   1  25      148.02      165.81     21.78 o 
   0   1  25      103.23      104.09     15.85 o 
   1   1  25      148.02      182.63     19.61 o 
   2   1  25       89.06      116.16     16.76 o 
   3   1  25        4.87       12.61     12.01 o 
   4   1  25       72.57       99.93     18.70 o 
  -3   2  25      398.45      406.44     38.25 o 
  -2   2  25       98.30      112.36     18.15 o 
  -1   2  25      278.80      310.64     32.85 o 
   0   2  25       45.07       39.87     12.54 o 
   1   2  25      278.80      329.21     25.11 o 
   2   2  25       98.30      104.46     16.20 o 
   3   2  25      398.45      477.22     27.23 o 
  -3   3  25       46.22       46.28     14.88 o 
  -2   3  25       79.13      102.57     21.68 o 
  -1   3  25      479.72      590.97     33.68 o 
   0   3  25      334.06      313.32     28.88 o 
   1   3  25      479.72      537.69     32.78 o 
   2   3  25       79.13       70.45     13.90 o 
   3   3  25       46.22       58.72     12.78 o 
  -2   4  25       10.69        7.82     10.68 o 
  -1   4  25       13.76       37.16     14.89 o 
   0   4  25       25.07       47.24     16.47 o 
   1   4  25       13.76       25.14     11.41 o 
   2   4  25       10.69       24.10     10.90 o 
  -1   5  25      324.62      361.73     39.78 o 
   0   5  25       24.62       26.16     12.93 o 
   1   5  25      324.62      383.46     40.37 o 
   0   0  26      340.68      375.92     38.21 o 
   1   0  26       30.95       68.55     15.14 o 
   2   0  26      220.96      252.84     27.52 o 
   3   0  26        0.01        2.29      9.49 o 
  -3   1  26       64.41       65.59     19.69 o 
  -2   1  26      249.52      298.70     29.18 o 
  -1   1  26       87.15      119.10     19.17 o 
   0   1  26       57.50       56.59     12.74 o 
   1   1  26       87.15      111.98     16.73 o 
   2   1  26      249.52      248.54     27.16 o 
   3   1  26       64.41       78.51     17.78 o 
  -2   2  26       30.46       58.75     25.18 o 
  -1   2  26      118.08      144.33     20.93 o 
   0   2  26      141.89      173.41     24.14 o 
   1   2  26      118.08      123.41     16.89 o 
   2   2  26       30.46       38.53     11.97 o 
  -2   3  26      158.99      192.32     29.86 o 
  -1   3  26       35.54       46.50     16.54 o 
   0   3  26        0.18       17.44     10.72 o 
   1   3  26       35.54       44.21     13.11 o 
   2   3  26      158.99      185.62     20.96 o 
   0   4  26        6.90       27.54     13.87 o 
   1   0  27        1.62        8.24     10.27 o 
   2   0  27       44.26       54.13     15.60 o 
  -1   1  27      103.98      145.32     21.82 o 
   0   1  27      269.40      298.12     29.20 o 
   1   1  27      103.98      137.26     18.55 o 
  -1   2  27        2.16        2.26      9.58 o 
   0   2  27      113.89      150.83     21.93 o 
   1   2  27        2.16       20.67     11.85 o 
                                                 
